# Supplementary material for: Forward genetics in Wolbachia: Regulation of Wolbachia proliferation by the amplification and deletion of an addictive genomic island
Source: PLoS Genet. 2021 Jun 18;17(6):e1009612. doi: 10.1371/journal.pgen.1009612 (PMC8244876; doi:10.1371/journal.pgen.1009612)
Supplement: S1 Table — wMelCS_b-infected G0 females, raised in control or antibiotic-treated food (12.5 μg/ml), were fed different doses of ethyl-methanesulfonate (EMS) and allowed to lay eggs in individual vials. F1 females were collected as virgins, mated to non-mutagenized males and also allowed to lay eggs individually. F1 females were used for Wolbachia titre measurement when were 10-days old. Number of F1 females tested per experimental condition is shown. (XLS) [file pgen.1009612.s018.xls]

## Sheet: Table S1
Number of lines	EMS dose (mM)	Tetracycline (Y/N)
135	10	Yes
157	10	No
68	100	Yes
36	100	No
67	200	Yes
88	200	No
42	300	No
11	400	Yes
7	400	No
30	500	Yes
85	500	No
27	1000	Yes
13	1000	No
12	2000	Yes
17	2000	No
26	4000	Yes
78	4000	No
26	8000	Yes
44	8000	No
