# Supplementary material for: Forward genetics in Wolbachia: Regulation of Wolbachia proliferation by the amplification and deletion of an addictive genomic island
Source: PLoS Genet. 2021 Jun 18;17(6):e1009612. doi: 10.1371/journal.pgen.1009612 (PMC8244876; doi:10.1371/journal.pgen.1009612)
Supplement: S2 Table — Coverage statistics (mean and range) of Illumina reads mapped to either Wolbachia or mitochondria of D. melanogaster Release 6 genome sequence (KJ947872.2:1–14,000). Sequencing data of each Wolbachia variants are mapped to own genome assembly (BioProject ID: PRJNA587443), except for Wolbachia in Line 2B and wMelOctoless2 which were mapped to wMelCS_b genome (Accession: CP046924.1). ND–not determined. (XLS) [file pgen.1009612.s019.xls]

## Sheet: S2 Table
Wolbachia variants	Coverage
	Wolbachia		Mitochondria
wMelCS_b	18 (14 – 23)		158 (115 – 200)
wMelPop2	149 (116 – 190)		253 (194 – 302)
wMelOctoless	158 (121 – 199)		25 (16 – 32)
Line 2B	85 (75 – 96)		ND
wMelOctoless2	74 (60-29)		ND
wMelPop	173 (153 – 195)		250 (201 – 314)
wMel	57 (42 – 77)		ND
