# Supplementary material for: Forward genetics in Wolbachia: Regulation of Wolbachia proliferation by the amplification and deletion of an addictive genomic island
Source: PLoS Genet. 2021 Jun 18;17(6):e1009612. doi: 10.1371/journal.pgen.1009612 (PMC8244876; doi:10.1371/journal.pgen.1009612)
Supplement: S3 Table — Illumina reads on flies infected with different Wolbachia variants were mapped to the mitochondria of D. melanogaster Release 6 genome sequence (KJ947872.2:1–14,000). A summary of the mapping is given in S2 Table. The mitogenome of flies infected with wMelCS_b, wMelOctoless and wMelPop2 was identical. We found an SNP unique to flies infected with wMelCS-like variants (G→A on position 10,793) but absent in flies infected with wMelPop. We confirmed this SNP using Sanger sequencing. (XLS) [file pgen.1009612.s020.xls]

## Sheet: S3 Table
Position	KJ947872.2	wMelCS_b	wMelOctoless	wMelPop2	wMelPop
671	T	C	C	C	C
710	A	G	G	G	G
735	T	C	C	C	C
791	G	A	A	A	A
1068	C	A	A	A	A
1154	C	T	T	T	T
1512	C	T	T	T	T
1674	A	G	G	G	G
1779	T	A	A	A	A
1836	G	A	A	A	A
1861	C	T	T	T	T
1929	A	G	G	G	G
2160	C	T	T	T	T
2187	T	C	C	C	C
2964	A	G	G	G	G
3517	C	T	T	T	T
3685	A	G	G	G	G
4088	C	T	T	T	T
4247	C	A	A	A	A
4592	T	A	A	A	A
4599	C	T	T	T	T
4616	T	A	A	A	A
4620	G	A	A	A	A
4762	T	C	C	C	C
5212	G	A	A	A	A
5347	T	C	C	C	C
5419	C	T	T	T	T
5644	C	T	T	T	T
6047	ATTAATTTAAT	ATTAAT	ATTAAT	ATTAAT	ATTAAT
6308	C	A	A	A	A
6626	A	T	T	T	T
7181	A	G	G	G	G
7889	A	G	G	G	G
7907	T	C	C	C	C
8443	T	G	G	G	G
8876	A	G	G	G	G
9006	G	A	A	A	A
9045	A	T	T	T	T
9065	A	C	C	C	C
9188	G	A	A	A	A
9885	ATT	AT	AT	AT	AT
9991	T	C	C	C	C
10390	T	C	C	C	C
10793	G	A	A	A	G
11266	T	C	C	C	C
11561	C	T	T	T	T
12063	C	A	A	A	A
12092	T	C	C	C	C
12132	C	T	T	T	T
12345	C	A	A	A	A
12381	T	C	C	C	C
12805	T	C	C	C	C
13049	TAAAAAA	TAAAAA	TAAAAA	TAAAAA	TAAAAA
13561	T	C	C	C	C
