# Supplementary material for: Forward genetics in Wolbachia: Regulation of Wolbachia proliferation by the amplification and deletion of an addictive genomic island
Source: PLoS Genet. 2021 Jun 18;17(6):e1009612. doi: 10.1371/journal.pgen.1009612 (PMC8244876; doi:10.1371/journal.pgen.1009612)
Supplement: S5 Table — The genome of a newly assembled Cluster III wMel Wolbachia variant (Accession: CP046925.1) was aligned to wMel reference genome (Accession: AE017196.1) using Mauve v2.4.0. All the differences were confirmed via Sanger sequencing. (XLS) [file pgen.1009612.s022.xls]

## Sheet: S5 Table
	Type	wMel (AE017196.1)			wMel (CP046925.1)
		Position	Call		Position	Call
	SNP	377576	A		377424	G
	Indel	1006081	-		1005929	T
	Indel	1020475	-		1020324	T
	Indel	1094458	-		1094308	T
	SNP	1097797	T		1097648	A
	Indel	1103468	T		1103319	-
	Indel	1161850	-		1161700	T
	Indel	1163170	C		1163021	-
	Indel	1177853	C		1177703	-
