# Supplementary material for: Forward genetics in Wolbachia: Regulation of Wolbachia proliferation by the amplification and deletion of an addictive genomic island
Source: PLoS Genet. 2021 Jun 18;17(6):e1009612. doi: 10.1371/journal.pgen.1009612 (PMC8244876; doi:10.1371/journal.pgen.1009612)
Supplement: S1 Text — The genomes of wMelCS_b, wMelPop2 and wMelOctoless were aligned using Mauve v2.4.0. The three-fold amplification of Octomom in wMelPop2 and its deletion in wMelOctoless were the only difference identified when compared with wMelCS_b. (TXT) [file pgen.1009612.s027.txt]

wMelCS_b          TTACCCGAAAAAACTCCTTTCTTTCTCTCCACTTTTTCTGGGTAAGGTCAGTATGGGAAA	60
wMelPop2          TTACCCGAAAAAACTCCTTTCTTTCTCTCCACTTTTTCTGGGTAAGGTCAGTATGGGAAA	60
wMelOctoless      TTACCCGAAAAAACTCCTTTCTTTCTCTCCACTTTTTCTGGGTAAGGTCAGTATGGGAAA	60
                  ************************************************************

wMelCS_b          AGGTGAAAGATGTACTAAAAAACCCAGAGATGATAAAAAAGGAATACCAACGTAGAGTAT	120
wMelPop2          AGGTGAAAGATGTACTAAAAAACCCAGAGATGATAAAAAAGGAATACCAACGTAGAGTAT	120
wMelOctoless      AGGTGAAAGATGTACTAAAAAACCCAGAGATGATAAAAAAGGAATACCAACGTAGAGTAT	120
                  ************************************************************

wMelCS_b          TAGAAAATAAAAATGATGAATCATCAGAGAAAAAGTTTGCAAGAAGAGAAAATCAAATAA	180
wMelPop2          TAGAAAATAAAAATGATGAATCATCAGAGAAAAAGTTTGCAAGAAGAGAAAATCAAATAA	180
wMelOctoless      TAGAAAATAAAAATGATGAATCATCAGAGAAAAAGTTTGCAAGAAGAGAAAATCAAATAA	180
                  ************************************************************

wMelCS_b          GAGAAGGTATCGAAAAATTAATGGAAGATTATTATAGTCAAGAAAATGCAGGAGAGAAAG	240
wMelPop2          GAGAAGGTATCGAAAAATTAATGGAAGATTATTATAGTCAAGAAAATGCAGGAGAGAAAG	240
wMelOctoless      GAGAAGGTATCGAAAAATTAATGGAAGATTATTATAGTCAAGAAAATGCAGGAGAGAAAG	240
                  ************************************************************

wMelCS_b          GATATATAAGCGAGGAAGAATTTAAACAGACAATGAGAAAAATGAAAGAACGCTTACAAG	300
wMelPop2          GATATATAAGCGAGGAAGAATTTAAACAGACAATGAGAAAAATGAAAGAACGCTTACAAG	300
wMelOctoless      GATATATAAGCGAGGAAGAATTTAAACAGACAATGAGAAAAATGAAAGAACGCTTACAAG	300
                  ************************************************************

wMelCS_b          GGATAGAAGAAGAGAAAAAAAAGGTAGTTGATCAGAAGGCAGTAGAAAAAGGAATAAGTC	360
wMelPop2          GGATAGAAGAAGAGAAAAAAAAGGTAGTTGATCAGAAGGCAGTAGAAAAAGGAATAAGTC	360
wMelOctoless      GGATAGAAGAAGAGAAAAAAAAGGTAGTTGATCAGAAGGCAGTAGAAAAAGGAATAAGTC	360
                  ************************************************************

wMelCS_b          TTATTATAAATAGCATAAAGAATTTTTATTCTAGTGTAAAATCGAACCTGGAACAGCTAG	420
wMelPop2          TTATTATAAATAGCATAAAGAATTTTTATTCTAGTGTAAAATCGAACCTGGAACAGCTAG	420
wMelOctoless      TTATTATAAATAGCATAAAGAATTTTTATTCTAGTGTAAAATCGAACCTGGAACAGCTAG	420
                  ************************************************************

wMelCS_b          ATTGGCAAACTAAGCGCGGCATTATTAAAGCATTAATAGGACAAATTAACATTGGTTGTG	480
wMelPop2          ATTGGCAAACTAAGCGCGGCATTATTAAAGCATTAATAGGACAAATTAACATTGGTTGTG	480
wMelOctoless      ATTGGCAAACTAAGCGCGGCATTATTAAAGCATTAATAGGACAAATTAACATTGGTTGTG	480
                  ************************************************************

wMelCS_b          ATCAGGTAGAAGTAGGATTTCAGATCGAAGAACCAGCACAGGATGGGGGAATTCTTAATT	540
wMelPop2          ATCAGGTAGAAGTAGGATTTCAGATCGAAGAACCAGCACAGGATGGGGGAATTCTTAATT	540
wMelOctoless      ATCAGGTAGAAGTAGGATTTCAGATCGAAGAACCAGCACAGGATGGGGGAATTCTTAATT	540
                  ************************************************************

wMelCS_b          TGTATCATTGTACTACACATCATAATAAGGGGGTTGGCAAAATGTGTGCGCCAAGAAGTG	600
wMelPop2          TGTATCATTGTACTACACATCATAATAAGGGGGTTGGCAAAATGTGTGCGCCAAGAAGTG	600
wMelOctoless      TGTATCATTGTACTACACATCATAATAAGGGGGTTGGCAAAATGTGTGCGCCAAGAAGTG	600
                  ************************************************************

wMelCS_b          CGTAAGGAACAGTTGGTGAAAATCCAACACGGGTAAAGCTTAGCCGGCAACCTGGAACAA	660
wMelPop2          CGTAAGGAACAGTTGGTGAAAATCCAACACGGGTAAAGCTTAGCCGGCAACCTGGAACAA	660
wMelOctoless      CGTAAGGAACAGTTGGTGAAAATCCAACACGGGTAAAGCTTAGCCGGCAACCTGGAACAA	660
                  ************************************************************

wMelCS_b          ACCATTATGCTGCGTAAGGTAACGAGCGTAGTAAAGCTAATGGAATGGACAACATAGGGT	720
wMelPop2          ACCATTATGCTGCGTAAGGTAACGAGCGTAGTAAAGCTAATGGAATGGACAACATAGGGT	720
wMelOctoless      ACCATTATGCTGCGTAAGGTAACGAGCGTAGTAAAGCTAATGGAATGGACAACATAGGGT	720
                  ************************************************************

wMelCS_b          GCAACGAAAGTGAAGGTATTGAGTCCCGTAATTCACGCGTCATGGGGGCTGACACTTTAC	780
wMelPop2          GCAACGAAAGTGAAGGTATTGAGTCCCGTAATTCACGCGTCATGGGGGCTGACACTTTAC	780
wMelOctoless      GCAACGAAAGTGAAGGTATTGAGTCCCGTAATTCACGCGTCATGGGGGCTGACACTTTAC	780
                  ************************************************************

wMelCS_b          ATTTGGTGGAAGGCAACATGGGTAATAACGCTAAGGCAAGATATTACTCACCTCATCGGG	840
wMelPop2          ATTTGGTGGAAGGCAACATGGGTAATAACGCTAAGGCAAGATATTACTCACCTCATCGGG	840
wMelOctoless      ATTTGGTGGAAGGCAACATGGGTAATAACGCTAAGGCAAGATATTACTCACCTCATCGGG	840
                  ************************************************************

wMelCS_b          ATCGAAGGCCGCGTCATATGTTGAGATGGACCTTACGTGAACTTGGGAGATCCTTTGTAT	900
wMelPop2          ATCGAAGGCCGCGTCATATGTTGAGATGGACCTTACGTGAACTTGGGAGATCCTTTGTAT	900
wMelOctoless      ATCGAAGGCCGCGTCATATGTTGAGATGGACCTTACGTGAACTTGGGAGATCCTTTGTAT	900
                  ************************************************************

wMelCS_b          TCCTGTAAGGGTACTCTGGAACAAGTCAATAAAGGCGAGGACTGGAGGAAGATGCAAAGG	960
wMelPop2          TCCTGTAAGGGTACTCTGGAACAAGTCAATAAAGGCGAGGACTGGAGGAAGATGCAAAGG	960
wMelOctoless      TCCTGTAAGGGTACTCTGGAACAAGTCAATAAAGGCGAGGACTGGAGGAAGATGCAAAGG	960
                  ************************************************************

wMelCS_b          AAGTCGGACTAACTGATAGTACTCGGAGTGTGGGAAAGCCACATACAAGGGGAAGCGGTT	1020
wMelPop2          AAGTCGGACTAACTGATAGTACTCGGAGTGTGGGAAAGCCACATACAAGGGGAAGCGGTT	1020
wMelOctoless      AAGTCGGACTAACTGATAGTACTCGGAGTGTGGGAAAGCCACATACAAGGGGAAGCGGTT	1020
                  ************************************************************

wMelCS_b          AGCAATATAGTGACTGGTATAGGGATTGCTATACCAATACAACAGAGATTAGAGGAGTAT	1080
wMelPop2          AGCAATATAGTGACTGGTATAGGGATTGCTATACCAATACAACAGAGATTAGAGGAGTAT	1080
wMelOctoless      AGCAATATAGTGACTGGTATAGGGATTGCTATACCAATACAACAGAGATTAGAGGAGTAT	1080
                  ************************************************************

wMelCS_b          GCAAGGAAAACTAAACCAGATAGCAGTAAGGGCTAAGCAAGATAAGCGAGTAAAATTTAC	1140
wMelPop2          GCAAGGAAAACTAAACCAGATAGCAGTAAGGGCTAAGCAAGATAAGCGAGTAAAATTTAC	1140
wMelOctoless      GCAAGGAAAACTAAACCAGATAGCAGTAAGGGCTAAGCAAGATAAGCGAGTAAAATTTAC	1140
                  ************************************************************

wMelCS_b          ATCATTAGTTCATTTGATTAATGAAGAGAATCTTGCAGAGTGTTATAAGGAACTAAAACG	1200
wMelPop2          ATCATTAGTTCATTTGATTAATGAAGAGAATCTTGCAGAGTGTTATAAGGAACTAAAACG	1200
wMelOctoless      ATCATTAGTTCATTTGATTAATGAAGAGAATCTTGCAGAGTGTTATAAGGAACTAAAACG	1200
                  ************************************************************

wMelCS_b          CAACAAGGCTTGTGGTATAGATCGTGTGACAGTGGAAGCTTATGGAGAAAATCTAGAAGA	1260
wMelPop2          CAACAAGGCTTGTGGTATAGATCGTGTGACAGTGGAAGCTTATGGAGAAAATCTAGAAGA	1260
wMelOctoless      CAACAAGGCTTGTGGTATAGATCGTGTGACAGTGGAAGCTTATGGAGAAAATCTAGAAGA	1260
                  ************************************************************

wMelCS_b          GAAACTTAAAACACTAGTGGATAGTATGAAGAGAAAACAATATCACCGCTACCAGTGAAA	1320
wMelPop2          GAAACTTAAAACACTAGTGGATAGTATGAAGAGAAAACAATATCACCGCTACCAGTGAAA	1320
wMelOctoless      GAAACTTAAAACACTAGTGGATAGTATGAAGAGAAAACAATATCACCGCTACCAGTGAAA	1320
                  ************************************************************

wMelCS_b          AGGGTATACATACCCAAAGCCGGGAGCAAAGAGAAGCGCGGTCTCGGAATACCATCAACG	1380
wMelPop2          AGGGTATACATACCCAAAGCCGGGAGCAAAGAGAAGCGCGGTCTCGGAATACCATCAACG	1380
wMelOctoless      AGGGTATACATACCCAAAGCCGGGAGCAAAGAGAAGCGCGGTCTCGGAATACCATCAACG	1380
                  ************************************************************

wMelCS_b          GAAGATAAGTTGGTACAGGTAATGCTAAAGAAGATATTAGAAAATATTTATGAAGCAAAC	1440
wMelPop2          GAAGATAAGTTGGTACAGGTAATGCTAAAGAAGATATTAGAAAATATTTATGAAGCAAAC	1440
wMelOctoless      GAAGATAAGTTGGTACAGGTAATGCTAAAGAAGATATTAGAAAATATTTATGAAGCAAAC	1440
                  ************************************************************

wMelCS_b          TTTATGGACAGCTCGTATGGATTTCGACCAGGAAGAAATTGTCATCAGGCGATAAACGCT	1500
wMelPop2          TTTATGGACAGCTCGTATGGATTTCGACCAGGAAGAAATTGTCATCAGGCGATAAACGCT	1500
wMelOctoless      TTTATGGACAGCTCGTATGGATTTCGACCAGGAAGAAATTGTCATCAGGCGATAAACGCT	1500
                  ************************************************************

wMelCS_b          CTAGATAAAGCAGTTATGCACAAACCAATTAACTATATTGTAGAAGTGGATATCAAGAAG	1560
wMelPop2          CTAGATAAAGCAGTTATGCACAAACCAATTAACTATATTGTAGAAGTGGATATCAAGAAG	1560
wMelOctoless      CTAGATAAAGCAGTTATGCACAAACCAATTAACTATATTGTAGAAGTGGATATCAAGAAG	1560
                  ************************************************************

wMelCS_b          TTCTTTGATAATGTTCAACATAAATGGCTAATGAATTGTCTAAGGGAACGAATAGCTGAC	1620
wMelPop2          TTCTTTGATAATGTTCAACATAAATGGCTAATGAATTGTCTAAGGGAACGAATAGCTGAC	1620
wMelOctoless      TTCTTTGATAATGTTCAACATAAATGGCTAATGAATTGTCTAAGGGAACGAATAGCTGAC	1620
                  ************************************************************

wMelCS_b          CCAAATTTATTGTGGTTAATAAAACGATTTCTAAAGGCAGGAATAGTCGAAGTTGGATGT	1680
wMelPop2          CCAAATTTATTGTGGTTAATAAAACGATTTCTAAAGGCAGGAATAGTCGAAGTTGGATGT	1680
wMelOctoless      CCAAATTTATTGTGGTTAATAAAACGATTTCTAAAGGCAGGAATAGTCGAAGTTGGATGT	1680
                  ************************************************************

wMelCS_b          TATAAAGCAACCGATCAAGGCACACCACAAGGTGGTATAGTAAGCCCTGTCTTAGCTAAT	1740
wMelPop2          TATAAAGCAACCGATCAAGGCACACCACAAGGTGGTATAGTAAGCCCTGTCTTAGCTAAT	1740
wMelOctoless      TATAAAGCAACCGATCAAGGCACACCACAAGGTGGTATAGTAAGCCCTGTCTTAGCTAAT	1740
                  ************************************************************

wMelCS_b          ATATACTTACACTATGTGCTGGACTTATGGTTTGAAAAGAAATTTAAGCCAAAAGCCAGA	1800
wMelPop2          ATATACTTACACTATGTGCTGGACTTATGGTTTGAAAAGAAATTTAAGCCAAAAGCCAGA	1800
wMelOctoless      ATATACTTACACTATGTGCTGGACTTATGGTTTGAAAAGAAATTTAAGCCAAAAGCCAGA	1800
                  ************************************************************

wMelCS_b          GGATATTTACAGCTAATAAGGTTTTGCGACGATTTTGTAGTTGGCTGCGAGAGGGAAGAA	1860
wMelPop2          GGATATTTACAGCTAATAAGGTTTTGCGACGATTTTGTAGTTGGCTGCGAGAGGGAAGAA	1860
wMelOctoless      GGATATTTACAGCTAATAAGGTTTTGCGACGATTTTGTAGTTGGCTGCGAGAGGGAAGAA	1860
                  ************************************************************

wMelCS_b          GACGCAAAAGAATTTCTAGAATTACTGAAACAAAGACTAAGTAAATTTGGGTTGGAAATA	1920
wMelPop2          GACGCAAAAGAATTTCTAGAATTACTGAAACAAAGACTAAGTAAATTTGGGTTGGAAATA	1920
wMelOctoless      GACGCAAAAGAATTTCTAGAATTACTGAAACAAAGACTAAGTAAATTTGGGTTGGAAATA	1920
                  ************************************************************

wMelCS_b          GCTGAAAATAAAACAAAAATAGTAAAGTTTGGTAAGAAAGAATGGTATCAAGCAGAAAGA	1980
wMelPop2          GCTGAAAATAAAACAAAAATAGTAAAGTTTGGTAAGAAAGAATGGTATCAAGCAGAAAGA	1980
wMelOctoless      GCTGAAAATAAAACAAAAATAGTAAAGTTTGGTAAGAAAGAATGGTATCAAGCAGAAAGA	1980
                  ************************************************************

wMelCS_b          GAGAAACGTAGGACGGCTAGCTTCAACTTTCTAGGATTTACACATTATTGTGGAAAAAGT	2040
wMelPop2          GAGAAACGTAGGACGGCTAGCTTCAACTTTCTAGGATTTACACATTATTGTGGAAAAAGT	2040
wMelOctoless      GAGAAACGTAGGACGGCTAGCTTCAACTTTCTAGGATTTACACATTATTGTGGAAAAAGT	2040
                  ************************************************************

wMelCS_b          CGTAATGGTAAACTTATGATGAAGCAGAAAACTTCAAAAATAAGCCTAGCCAGAAAGATT	2100
wMelPop2          CGTAATGGTAAACTTATGATGAAGCAGAAAACTTCAAAAATAAGCCTAGCCAGAAAGATT	2100
wMelOctoless      CGTAATGGTAAACTTATGATGAAGCAGAAAACTTCAAAAATAAGCCTAGCCAGAAAGATT	2100
                  ************************************************************

wMelCS_b          AAAGAAATCAAAGAATGGTTGAAGATGGTACGAAGTCGTATCTGTCTCAAAGATTGGTGG	2160
wMelPop2          AAAGAAATCAAAGAATGGTTGAAGATGGTACGAAGTCGTATCTGTCTCAAAGATTGGTGG	2160
wMelOctoless      AAAGA-------------------------------------------------------	2105
                  *****                                                       

wMelCS_b          CAGAAACTTAAAGCCAAACTAACAGGACACTATAGCTACTTCGGAGTTAGCGGAAATTAT	2220
wMelPop2          CAGAAACTTAAAGCCAAACTAACAGGACACTATAGCTACTTCGGAGTTAGCGGAAATTAT	2220
wMelOctoless      ------------------------------------------------------------	2105
                                                                              

wMelCS_b          CGGTGTTTGATTCAATTCTATCGACCGGTAACAAAGTTAGCATTTAAGTGGATAAACCGA	2280
wMelPop2          CGGTGTTTGATTCAATTCTATCGACCGGTAACAAAGTTAGCATTTAAGTGGATAAACCGA	2280
wMelOctoless      ------------------------------------------------------------	2105
                                                                              

wMelCS_b          CGTAGTCAAAAGAAAAGTATGGATTGGGAACAATTTATACACTATTTAAAAGTAAATCCA	2340
wMelPop2          CGTAGTCAAAAGAAAAGTATGGATTGGGAACAATTTATACACTATTTAAAAGTAAATCCA	2340
wMelOctoless      ------------------------------------------------------------	2105
                                                                              

wMelCS_b          TTACCAAAACCAAAGGTATATGTTTCTTTATACACAGGAGCACTAGTGTGAACGCTGTAT	2400
wMelPop2          TTACCAAAACCAAAGGTATATGTTTCTTTATACACAGGAGCACTAGTGTGAACGCTGTAT	2400
wMelOctoless      ------------------------------------------------------------	2105
                                                                              

wMelCS_b          TGTGGAGCCGTGTGCGGGAAATCCGCAAGCACGGTTCTTTTGGGGAGACTATGGTTATGA	2460
wMelPop2          TGTGGAGCCGTGTGCGGGAAATCCGCAAGCACGGTTCTTTTGGGGAGACTATGGTTATGA	2460
wMelOctoless      ------------------------------------------------------------	2105
                                                                              

wMelCS_b          GACCAAATCGCTGGTTTCAAGGTCATGAGTCTCTACCAGACCTTTTGATAATAATCTTTC	2520
wMelPop2          GACCAAATCGCTGGTTTCAAGGTCATGAGTCTCTACCAGACCTTTTGATAATAATCTTTC	2520
wMelOctoless      ------------------------------------------------------------	2105
                                                                              

wMelCS_b          TAATTTATCTGAGTTTGAAGGGAGAATAAATGAAAATGTTTCTCTCCATAGTATTTCCAA	2580
wMelPop2          TAATTTATCTGAGTTTGAAGGGAGAATAAATGAAAATGTTTCTCTCCATAGTATTTCCAA	2580
wMelOctoless      ------------------------------------------------------------	2105
                                                                              

wMelCS_b          AAGTAGCAATTTTAGGAATAGTAACAATGTAAGAAAAGAAATTGAAGTTGTTGAAAGAGA	2640
wMelPop2          AAGTAGCAATTTTAGGAATAGTAACAATGTAAGAAAAGAAATTGAAGTTGTTGAAAGAGA	2640
wMelOctoless      ------------------------------------------------------------	2105
                                                                              

wMelCS_b          CCTTGATGGTAGGTTTACAGAAATAAGAGATGAGTTCAAAGATTTAAGAGACACCGGTGA	2700
wMelPop2          CCTTGATGGTAGGTTTACAGAAATAAGAGATGAGTTCAAAGATTTAAGAGACACCGGTGA	2700
wMelOctoless      ------------------------------------------------------------	2105
                                                                              

wMelCS_b          GCTGGTAGAAGTTTCAACGTATGTAAAGAGCCAACGCTTTAAACGTTCTACTAACGAGTC	2760
wMelPop2          GCTGGTAGAAGTTTCAACGTATGTAAAGAGCCAACGCTTTAAACGTTCTACTAACGAGTC	2760
wMelOctoless      ------------------------------------------------------------	2105
                                                                              

wMelCS_b          ACTCTCAGAGATGGAGACTGTGCCTGAGAATCAAGAGGAAATCATTATCGGGCTTGAAAA	2820
wMelPop2          ACTCTCAGAGATGGAGACTGTGCCTGAGAATCAAGAGGAAATCATTATCGGGCTTGAAAA	2820
wMelOctoless      ------------------------------------------------------------	2105
                                                                              

wMelCS_b          TAAAGTGAGGGAGTTAAAAAAGGAGATTGAGGAGATAAAGAATTCTTCTTCTGCTTCTGA	2880
wMelPop2          TAAAGTGAGGGAGTTAAAAAAGGAGATTGAGGAGATAAAGAATTCTTCTTCTGCTTCTGA	2880
wMelOctoless      ------------------------------------------------------------	2105
                                                                              

wMelCS_b          TGAAAGTTACAAAGAACAAATCTCCTCGCTTGAAGGGCAACTGATTGTTTTACAACGATC	2940
wMelPop2          TGAAAGTTACAAAGAACAAATCTCCTCGCTTGAAGGGCAACTGATTGTTTTACAACGATC	2940
wMelOctoless      ------------------------------------------------------------	2105
                                                                              

wMelCS_b          TTTTAATGATATGAAAAGACAGTCCAGTCAAACACTATCAGAAAAAGCTAATGAGATAAA	3000
wMelPop2          TTTTAATGATATGAAAAGACAGTCCAGTCAAACACTATCAGAAAAAGCTAATGAGATAAA	3000
wMelOctoless      ------------------------------------------------------------	2105
                                                                              

wMelCS_b          AAGGTTGAGTGCAATTGTGAAAAACCTTCGTAAACAAGGTGAAGACTTGAACAAAAAAAT	3060
wMelPop2          AAGGTTGAGTGCAATTGTGAAAAACCTTCGTAAACAAGGTGAAGACTTGAACAAAAAAAT	3060
wMelOctoless      ------------------------------------------------------------	2105
                                                                              

wMelCS_b          TCAAGAAAATGAGCGAAAGTACCTATATGTTGAATGTACTAAGGATATAGAAGCAAGGAA	3120
wMelPop2          TCAAGAAAATGAGCGAAAGTACCTATATGTTGAATGTACTAAGGATATAGAAGCAAGGAA	3120
wMelOctoless      ------------------------------------------------------------	2105
                                                                              

wMelCS_b          GTTTAAAGATGCAGAAGAAAAGCTAAAGCAGATTAACAATGAAACTGAAACTTCTAATGT	3180
wMelPop2          GTTTAAAGATGCAGAAGAAAAGCTAAAGCAGATTAACAATGAAACTGAAACTTCTAATGT	3180
wMelOctoless      ------------------------------------------------------------	2105
                                                                              

wMelCS_b          GGTAAAGCAGGTATACAGTGGCCGGATAAATAACTTTCCTTTGTTGCTTGAGTTTGGCAA	3240
wMelPop2          GGTAAAGCAGGTATACAGTGGCCGGATAAATAACTTTCCTTTGTTGCTTGAGTTTGGCAA	3240
wMelOctoless      ------------------------------------------------------------	2105
                                                                              

wMelCS_b          GAGTATCGGGGATGCCAAGTTAAAATTTTGGGTTTACGAATCTCTAAGTGTCGAAATGGA	3300
wMelPop2          GAGTATCGGGGATGCCAAGTTAAAATTTTGGGTTTACGAATCTCTAAGTGTCGAAATGGA	3300
wMelOctoless      ------------------------------------------------------------	2105
                                                                              

wMelCS_b          AAATACTCAACCTATAGATTTGCCTAAAACGGCTGAGTTAGCTAAAGCTTTGCGGATAGG	3360
wMelPop2          AAATACTCAACCTATAGATTTGCCTAAAACGGCTGAGTTAGCTAAAGCTTTGCGGATAGG	3360
wMelOctoless      ------------------------------------------------------------	2105
                                                                              

wMelCS_b          TTGTATTGATCGAACAAACGTTCCGAATGATATAAGGGGAAAAGCACGTGGTATTTTTGA	3420
wMelPop2          TTGTATTGATCGAACAAACGTTCCGAATGATATAAGGGGAAAAGCACGTGGTATTTTTGA	3420
wMelOctoless      ------------------------------------------------------------	2105
                                                                              

wMelCS_b          AAAGTTGAGAAGTTTAGTTGTTGGTGCTAATGACTTATGCCATGCAACGACTATGCACCA	3480
wMelPop2          AAAGTTGAGAAGTTTAGTTGTTGGTGCTAATGACTTATGCCATGCAACGACTATGCACCA	3480
wMelOctoless      ------------------------------------------------------------	2105
                                                                              

wMelCS_b          TGCTGCTGAGATGGGTGACTTAGATGTGGTGAGGTTACTTATAGATGGGCGTTCTTATGT	3540
wMelPop2          TGCTGCTGAGATGGGTGACTTAGATGTGGTGAGGTTACTTATAGATGGGCGTTCTTATGT	3540
wMelOctoless      ------------------------------------------------------------	2105
                                                                              

wMelCS_b          TGATTATCAAGATCAGCAACTTAAAACACCTCTGTACTATGCTGCTGAGATGGGCAACTT	3600
wMelPop2          TGATTATCAAGATCAGCAACTTAAAACACCTCTGTACTATGCTGCTGAGATGGGCAACTT	3600
wMelOctoless      ------------------------------------------------------------	2105
                                                                              

wMelCS_b          AGATGTGGTGAGATTACTTATAGATAAGGGCGCTGATGTTAATCATCAAGACGAATACCT	3660
wMelPop2          AGATGTGGTGAGATTACTTATAGATAAGGGCGCTGATGTTAATCATCAAGACGAATACCT	3660
wMelOctoless      ------------------------------------------------------------	2105
                                                                              

wMelCS_b          TCAAACACCTTTGTACCTTGCTGCTGAGGAGGGCAAGCTAGATGTGGTGAGATTACTTAT	3720
wMelPop2          TCAAACACCTTTGTACCTTGCTGCTGAGGAGGGCAAGCTAGATGTGGTGAGATTACTTAT	3720
wMelOctoless      ------------------------------------------------------------	2105
                                                                              

wMelCS_b          AGATAAGGGCGCTGATGTTAATCATCAAGACGAATACCTTCAAACACCTCTTCATTATGC	3780
wMelPop2          AGATAAGGGCGCTGATGTTAATCATCAAGACGAATACCTTCAAACACCTCTTCATTATGC	3780
wMelOctoless      ------------------------------------------------------------	2105
                                                                              

wMelCS_b          TGCTGAGATGGGTAAATTAGATGTGGTGAGATTACTTATAGATAGTGGTGCTTATGTTGA	3840
wMelPop2          TGCTGAGATGGGTAAATTAGATGTGGTGAGATTACTTATAGATAGTGGTGCTTATGTTGA	3840
wMelOctoless      ------------------------------------------------------------	2105
                                                                              

wMelCS_b          TAGTAAAGGCAAATACTTTGAAACACCTCTGCAACTTGCTGCTAAGGTGGGCAAACTAGA	3900
wMelPop2          TAGTAAAGGCAAATACTTTGAAACACCTCTGCAACTTGCTGCTAAGGTGGGCAAACTAGA	3900
wMelOctoless      ------------------------------------------------------------	2105
                                                                              

wMelCS_b          TGTGGTGAGATTACTTATAGATAAGGGCGCTGATGTTAATCATCGGGACCAGCAATCAAG	3960
wMelPop2          TGTGGTGAGATTACTTATAGATAAGGGCGCTGATGTTAATCATCGGGACCAGCAATCAAG	3960
wMelOctoless      ------------------------------------------------------------	2105
                                                                              

wMelCS_b          AACAGCTCTGGAATATGCTACTAGTAATAGCAGGTTCGATGTAGTGAAATTTCTTAAAGA	4020
wMelPop2          AACAGCTCTGGAATATGCTACTAGTAATAGCAGGTTCGATGTAGTGAAATTTCTTAAAGA	4020
wMelOctoless      ------------------------------------------------------------	2105
                                                                              

wMelCS_b          AAAACAAGGTTTACGTAGTAGGCGTGATGTAAAAGAGTTAGGAAATGTAAGTAACTCCAC	4080
wMelPop2          AAAACAAGGTTTACGTAGTAGGCGTGATGTAAAAGAGTTAGGAAATGTAAGTAACTCCAC	4080
wMelOctoless      ------------------------------------------------------------	2105
                                                                              

wMelCS_b          TCTGGGGTCGCTACAAGAAAGCGTTAAGCCTTCTTCCTACGTTAGCGATATTGTTTTAGA	4140
wMelPop2          TCTGGGGTCGCTACAAGAAAGCGTTAAGCCTTCTTCCTACGTTAGCGATATTGTTTTAGA	4140
wMelOctoless      ------------------------------------------------------------	2105
                                                                              

wMelCS_b          GAAAACAAAGGAAAGTAATTCTTCTTTCGTTTTGAAGTAATTACTTATTTCCGTAGATTT	4200
wMelPop2          GAAAACAAAGGAAAGTAATTCTTCTTTCGTTTTGAAGTAATTACTTATTTCCGTAGATTT	4200
wMelOctoless      ------------------------------------------------------------	2105
                                                                              

wMelCS_b          TTCAGGAGGTTTTCTATGCCAAATTTTTATAAGTTAAGCTTTGCCAAGCAAGTACTTCCT	4260
wMelPop2          TTCAGGAGGTTTTCTATGCCAAATTTTTATAAGTTAAGCTTTGCCAAGCAAGTACTTCCT	4260
wMelOctoless      ------------------------------------------------------------	2105
                                                                              

wMelCS_b          TTTGATGAAGGGGTACAACTCTATCAAGATAATTCTCGAAGTGGTGACCCTTTACAATTG	4320
wMelPop2          TTTGATGAAGGGGTACAACTCTATCAAGATAATTCTCGAAGTGGTGACCCTTTACAATTG	4320
wMelOctoless      ------------------------------------------------------------	2105
                                                                              

wMelCS_b          TATGCTCTTCATAAGGAAGGACTGAATGGCTATCGGTATGACAACAATACTTGGAAAGAG	4380
wMelPop2          TATGCTCTTCATAAGGAAGGACTGAATGGCTATCGGTATGACAACAATACTTGGAAAGAG	4380
wMelOctoless      ------------------------------------------------------------	2105
                                                                              

wMelCS_b          ATACTCTCCATGAGAGGTCTTCATGCTCAACAAATCTATTTTGCTGACGTGTTAGGAAAT	4440
wMelPop2          ATACTCTCCATGAGAGGTCTTCATGCTCAACAAATCTATTTTGCTGACGTGTTAGGAAAT	4440
wMelOctoless      ------------------------------------------------------------	2105
                                                                              

wMelCS_b          GGAGAACTGATGTTGATTGCAAAAACCAAAGAAGGAATTAGTTTTTACCAGCATAAGAAT	4500
wMelPop2          GGAGAACTGATGTTGATTGCAAAAACCAAAGAAGGAATTAGTTTTTACCAGCATAAGAAT	4500
wMelOctoless      ------------------------------------------------------------	2105
                                                                              

wMelCS_b          AACGAGTTTAGTCTCTTAAATAGAACTGAGAATTTTAGGAACAATGGTTTTGGTAGCGTT	4560
wMelPop2          AACGAGTTTAGTCTCTTAAATAGAACTGAGAATTTTAGGAACAATGGTTTTGGTAGCGTT	4560
wMelOctoless      ------------------------------------------------------------	2105
                                                                              

wMelCS_b          CGTGACTGGAATGAACCTGGCAGTATTATAAAGTTTGGCCATTTTTACCGTAATCAAGGC	4620
wMelPop2          CGTGACTGGAATGAACCTGGCAGTATTATAAAGTTTGGCCATTTTTACCGTAATCAAGGC	4620
wMelOctoless      ------------------------------------------------------------	2105
                                                                              

wMelCS_b          TTGGTTGGAATATTAACTTATCGAAGAAACTATGGCACAAAGCTCTTTGTGGTTGTGAAG	4680
wMelPop2          TTGGTTGGAATATTAACTTATCGAAGAAACTATGGCACAAAGCTCTTTGTGGTTGTGAAG	4680
wMelOctoless      ------------------------------------------------------------	2105
                                                                              

wMelCS_b          GATTTGCTTCAGAAACAGCAATATCCAATTCATACACCTAAGTATGATTATACTATTCCT	4740
wMelPop2          GATTTGCTTCAGAAACAGCAATATCCAATTCATACACCTAAGTATGATTATACTATTCCT	4740
wMelOctoless      ------------------------------------------------------------	2105
                                                                              

wMelCS_b          GGTAATTTTTCTCAAGCCAAGTTTGCCTTATCTGATTTAAAACAAAATGGCCAGGAAAAT	4800
wMelPop2          GGTAATTTTTCTCAAGCCAAGTTTGCCTTATCTGATTTAAAACAAAATGGCCAGGAAAAT	4800
wMelOctoless      ------------------------------------------------------------	2105
                                                                              

wMelCS_b          ATTATTGTTCATGGTAATAATGGTTTTAATATATATTCATTCAATCAAACTCACCGACTA	4860
wMelPop2          ATTATTGTTCATGGTAATAATGGTTTTAATATATATTCATTCAATCAAACTCACCGACTA	4860
wMelOctoless      ------------------------------------------------------------	2105
                                                                              

wMelCS_b          GAACATCTGATACAAGTACCAAGTAGTGCCAAGTCTGATGATTCTGAGGAGGAGTTATTC	4920
wMelPop2          GAACATCTGATACAAGTACCAAGTAGTGCCAAGTCTGATGATTCTGAGGAGGAGTTATTC	4920
wMelOctoless      ------------------------------------------------------------	2105
                                                                              

wMelCS_b          TTTCCTAATTTAACCGGCCAGTCTTATCGTGATATTGTTGTATTAAATTCCAGCGGACTA	4980
wMelPop2          TTTCCTAATTTAACCGGCCAGTCTTATCGTGATATTGTTGTATTAAATTCCAGCGGACTA	4980
wMelOctoless      ------------------------------------------------------------	2105
                                                                              

wMelCS_b          TTTGTCTATCAACATAATAGTAGCATCAATAATTATGGACTGATTGATTATCAGCCTTCA	5040
wMelPop2          TTTGTCTATCAACATAATAGTAGCATCAATAATTATGGACTGATTGATTATCAGCCTTCA	5040
wMelOctoless      ------------------------------------------------------------	2105
                                                                              

wMelCS_b          TTCTCAAAGTTAAAGGGCTGGGAACAAGAATATATAAATTCCATTCAATTTGAAGACATA	5100
wMelPop2          TTCTCAAAGTTAAAGGGCTGGGAACAAGAATATATAAATTCCATTCAATTTGAAGACATA	5100
wMelOctoless      ------------------------------------------------------------	2105
                                                                              

wMelCS_b          GATTTAGATGGCAGAGAGGACATGCTCTTTACTGGCCCGAGTGGAATAAACTTACTTTCA	5160
wMelPop2          GATTTAGATGGCAGAGAGGACATGCTCTTTACTGGCCCGAGTGGAATAAACTTACTTTCA	5160
wMelOctoless      ------------------------------------------------------------	2105
                                                                              

wMelCS_b          TTTAATAATCGTACTAATCAATGGCAGTCCTTGTTGGATAATTCTGAGCTTACTATTTCT	5220
wMelPop2          TTTAATAATCGTACTAATCAATGGCAGTCCTTGTTGGATAATTCTGAGCTTACTATTTCT	5220
wMelOctoless      ------------------------------------------------------------	2105
                                                                              

wMelCS_b          CAGCGTCATAGTCGTGTAATGAAAGTTTTGCCTGCTAGCCCTCCAACTACAAAACATCCG	5280
wMelPop2          CAGCGTCATAGTCGTGTAATGAAAGTTTTGCCTGCTAGCCCTCCAACTACAAAACATCCG	5280
wMelOctoless      ------------------------------------------------------------	2105
                                                                              

wMelCS_b          ATAGTGTTTACAAAGTATAAGAATCAATTGCACTTAGCAAATATTGTAGAAATTGAAGAT	5340
wMelPop2          ATAGTGTTTACAAAGTATAAGAATCAATTGCACTTAGCAAATATTGTAGAAATTGAAGAT	5340
wMelOctoless      ------------------------------------------------------------	2105
                                                                              

wMelCS_b          TCACTATCATTAGAAGAGGAACTTGAGATAGATAATGCTTCATCTAAGGTAACAACATCA	5400
wMelPop2          TCACTATCATTAGAAGAGGAACTTGAGATAGATAATGCTTCATCTAAGGTAACAACATCA	5400
wMelOctoless      ------------------------------------------------------------	2105
                                                                              

wMelCS_b          AAGGTAGTGCCACAAGTATCTAAGGTTCATCTTGAAGAAGAAAAGCCTCATCTTTTACTT	5460
wMelPop2          AAGGTAGTGCCACAAGTATCTAAGGTTCATCTTGAAGAAGAAAAGCCTCATCTTTTACTT	5460
wMelOctoless      ------------------------------------------------------------	2105
                                                                              

wMelCS_b          AGGGATCAATTAGATGACTCTTCGATTATCGATGCGGTTAATAAAAATACAGGAAAGCTA	5520
wMelPop2          AGGGATCAATTAGATGACTCTTCGATTATCGATGCGGTTAATAAAAATACAGGAAAGCTA	5520
wMelOctoless      ------------------------------------------------------------	2105
                                                                              

wMelCS_b          AATTTTAAACTGCCATTAATTGATTTATCAAACCTTTCATCTGATCTCAAGTTAGATGTG	5580
wMelPop2          AATTTTAAACTGCCATTAATTGATTTATCAAACCTTTCATCTGATCTCAAGTTAGATGTG	5580
wMelOctoless      ------------------------------------------------------------	2105
                                                                              

wMelCS_b          TTTTATGATGGCAATAGTCAAATATTCGGTAATTTGGGTCTTGGTTGGTCCTTACCACAA	5640
wMelPop2          TTTTATGATGGCAATAGTCAAATATTCGGTAATTTGGGTCTTGGTTGGTCCTTACCACAA	5640
wMelOctoless      ------------------------------------------------------------	2105
                                                                              

wMelCS_b          AATTTTATAATGGTGGATCACCAAGCAAGTATTTTTCCTGAAGATAAAAAGTATTATGTT	5700
wMelPop2          AATTTTATAATGGTGGATCACCAAGCAAGTATTTTTCCTGAAGATAAAAAGTATTATGTT	5700
wMelOctoless      ------------------------------------------------------------	2105
                                                                              

wMelCS_b          ATTCTGCAAGATTTGCCACAGCAATTAGTATTTGATTCTAAAAATTCAACTGATAACGTT	5760
wMelPop2          ATTCTGCAAGATTTGCCACAGCAATTAGTATTTGATTCTAAAAATTCAACTGATAACGTT	5760
wMelOctoless      ------------------------------------------------------------	2105
                                                                              

wMelCS_b          TATTCCTTTAAATTATCGAATGAACAATCTGATGTACAGGTGCGTTATTATAGAGACAAA	5820
wMelPop2          TATTCCTTTAAATTATCGAATGAACAATCTGATGTACAGGTGCGTTATTATAGAGACAAA	5820
wMelOctoless      ------------------------------------------------------------	2105
                                                                              

wMelCS_b          GAAAGATGGGAAATAGATAGCAAGGGTGTTAAGCAGAGTTACGGTAGTGCTCAAAATGGA	5880
wMelPop2          GAAAGATGGGAAATAGATAGCAAGGGTGTTAAGCAGAGTTACGGTAGTGCTCAAAATGGA	5880
wMelOctoless      ------------------------------------------------------------	2105
                                                                              

wMelCS_b          GCTGTTGGTTGGGGATTGAAATGGAAAAATTGGCGAGGTGTAGGTAGTAGCTCCACAGGA	5940
wMelPop2          GCTGTTGGTTGGGGATTGAAATGGAAAAATTGGCGAGGTGTAGGTAGTAGCTCCACAGGA	5940
wMelOctoless      ------------------------------------------------------------	2105
                                                                              

wMelCS_b          CAAGAGCAATTTGCCAATGTCTGGTATTTAGCTCAAATAGAGGATGAAAATAATAATGTT	6000
wMelPop2          CAAGAGCAATTTGCCAATGTCTGGTATTTAGCTCAAATAGAGGATGAAAATAATAATGTT	6000
wMelOctoless      ------------------------------------------------------------	2105
                                                                              

wMelCS_b          CTGCATTGTACGTATGACGCAATTAACGTTGAAGTAGCAAGTGGTAAAAACTTTACCAGG	6060
wMelPop2          CTGCATTGTACGTATGACGCAATTAACGTTGAAGTAGCAAGTGGTAAAAACTTTACCAGG	6060
wMelOctoless      ------------------------------------------------------------	2105
                                                                              

wMelCS_b          GAAATTTACTTAAAGACCATTAGTGATGATCAGGGCAATAATATTACCTTCAATTACTCT	6120
wMelPop2          GAAATTTACTTAAAGACCATTAGTGATGATCAGGGCAATAATATTACCTTCAATTACTCT	6120
wMelOctoless      ------------------------------------------------------------	2105
                                                                              

wMelCS_b          GATAAAGACAAAAGTGAGTATGATTTACCTCCTATAGTAGATAAGCAAGGCAATATCAAT	6180
wMelPop2          GATAAAGACAAAAGTGAGTATGATTTACCTCCTATAGTAGATAAGCAAGGCAATATCAAT	6180
wMelOctoless      ------------------------------------------------------------	2105
                                                                              

wMelCS_b          ACACAAATGGTGCAAACTCGTTATCTTAGTGGCTATAAGGTTAGTACTACAAACTATCAA	6240
wMelPop2          ACACAAATGGTGCAAACTCGTTATCTTAGTGGCTATAAGGTTAGTACTACAAACTATCAA	6240
wMelOctoless      ------------------------------------------------------------	2105
                                                                              

wMelCS_b          CAAGATATCAGTTTCGTTTATGAAGTAAAAGACAGAAAGCGTTTATTATCTAAAATTAAG	6300
wMelPop2          CAAGATATCAGTTTCGTTTATGAAGTAAAAGACAGAAAGCGTTTATTATCTAAAATTAAG	6300
wMelOctoless      ------------------------------------------------------------	2105
                                                                              

wMelCS_b          CAAGAAGGTGATTCCACTAATCAGCCGATTCTACAATTTTCTTACAGTAAATCACATATG	6360
wMelPop2          CAAGAAGGTGATTCCACTAATCAGCCGATTCTACAATTTTCTTACAGTAAATCACATATG	6360
wMelOctoless      ------------------------------------------------------------	2105
                                                                              

wMelCS_b          TTGGAGAAAGTTATTTTACCAACTGGTGCAAGTGTTCAATTTGACTACCAATTGCTGGAA	6420
wMelPop2          TTGGAGAAAGTTATTTTACCAACTGGTGCAAGTGTTCAATTTGACTACCAATTGCTGGAA	6420
wMelOctoless      ------------------------------------------------------------	2105
                                                                              

wMelCS_b          AAAGACTTCTCAATTTCAGTTAATGAGAGGATTGCGCAAAAGTATGATGTAGGGAAAGAC	6480
wMelPop2          AAAGACTTCTCAATTTCAGTTAATGAGAGGATTGCGCAAAAGTATGATGTAGGGAAAGAC	6480
wMelOctoless      ------------------------------------------------------------	2105
                                                                              

wMelCS_b          TACAGAGTAGATTATGTTGATGATTACGTACTTGTGAGTTATATGGATGGACAAGAGAAA	6540
wMelPop2          TACAGAGTAGATTATGTTGATGATTACGTACTTGTGAGTTATATGGATGGACAAGAGAAA	6540
wMelOctoless      ------------------------------------------------------------	2105
                                                                              

wMelCS_b          GTAGTCCTCAGAATGTTTAATCAAGAGATGACAGAGGAGTTGTACTCTTCTCTAGCACGG	6600
wMelPop2          GTAGTCCTCAGAATGTTTAATCAAGAGATGACAGAGGAGTTGTACTCTTCTCTAGCACGG	6600
wMelOctoless      ------------------------------------------------------------	2105
                                                                              

wMelCS_b          AAAGATTCATCAAAATTACCGCTGTTAGGAAGGGGTGGAGCAAAATCTTATGGGGTTGTT	6660
wMelPop2          AAAGATTCATCAAAATTACCGCTGTTAGGAAGGGGTGGAGCAAAATCTTATGGGGTTGTT	6660
wMelOctoless      ------------------------------------------------------------	2105
                                                                              

wMelCS_b          CTTACAGGTGGTTTTCTTGCTGTTGTTTTATCTTATAGTACTGATCAAGAGTTACATTTA	6720
wMelPop2          CTTACAGGTGGTTTTCTTGCTGTTGTTTTATCTTATAGTACTGATCAAGAGTTACATTTA	6720
wMelOctoless      ------------------------------------------------------------	2105
                                                                              

wMelCS_b          CTACGTCAAGAAAAAGGTAAATGGTTATCCAAATCTTACACTTTTAGTGAAAAAACAACA	6780
wMelPop2          CTACGTCAAGAAAAAGGTAAATGGTTATCCAAATCTTACACTTTTAGTGAAAAAACAACA	6780
wMelOctoless      ------------------------------------------------------------	2105
                                                                              

wMelCS_b          ATCAATCCTGGCAAGGGTTTTATGGTTGTAGTAGATCGTGACTCTGCTATAGAAGTGATT	6840
wMelPop2          ATCAATCCTGGCAAGGGTTTTATGGTTGTAGTAGATCGTGACTCTGCTATAGAAGTGATT	6840
wMelOctoless      ------------------------------------------------------------	2105
                                                                              

wMelCS_b          AGCTGGAATAAAGATTCAAAAGAGTGGAGAAAGGATAAACCTTTTGCTGAGTCAGAAGTA	6900
wMelPop2          AGCTGGAATAAAGATTCAAAAGAGTGGAGAAAGGATAAACCTTTTGCTGAGTCAGAAGTA	6900
wMelOctoless      ------------------------------------------------------------	2105
                                                                              

wMelCS_b          CCACTATTGCTCAAAGTGTTTGGTAGAGGGTTTATCTTTTATGATAACGATCTTTTGTCA	6960
wMelPop2          CCACTATTGCTCAAAGTGTTTGGTAGAGGGTTTATCTTTTATGATAACGATCTTTTGTCA	6960
wMelOctoless      ------------------------------------------------------------	2105
                                                                              

wMelCS_b          ATAGGATATAAGGATTATGAAGACCGGTGGCGGTATAATACAATTGAAGCAATACCCGGA	7020
wMelPop2          ATAGGATATAAGGATTATGAAGACCGGTGGCGGTATAATACAATTGAAGCAATACCCGGA	7020
wMelOctoless      ------------------------------------------------------------	2105
                                                                              

wMelCS_b          GTGATTAATGATATAGAGGAAACATTAGATAAATTTGATTTAGATAGCAAGCGGCGTGAT	7080
wMelPop2          GTGATTAATGATATAGAGGAAACATTAGATAAATTTGATTTAGATAGCAAGCGGCGTGAT	7080
wMelOctoless      ------------------------------------------------------------	2105
                                                                              

wMelCS_b          GATTTTTTCGCATTCTTCAAAAGTAATGCATTGCAAGTTAGTAATAATTTGTTGTTTCTA	7140
wMelPop2          GATTTTTTCGCATTCTTCAAAAGTAATGCATTGCAAGTTAGTAATAATTTGTTGTTTCTA	7140
wMelOctoless      ------------------------------------------------------------	2105
                                                                              

wMelCS_b          AATAGATGGAAAACGGAGGGAATGAAGCTTTATTCTGTAATAGACTTATTTGTTCTGGAT	7200
wMelPop2          AATAGATGGAAAACGGAGGGAATGAAGCTTTATTCTGTAATAGACTTATTTGTTCTGGAT	7200
wMelOctoless      ------------------------------------------------------------	2105
                                                                              

wMelCS_b          AGTAGTTACAAATTAGCTAAACGCGAACAAAAAAAGATTCTACAAGATGATTTAAATCAA	7260
wMelPop2          AGTAGTTACAAATTAGCTAAACGCGAACAAAAAAAGATTCTACAAGATGATTTAAATCAA	7260
wMelOctoless      ------------------------------------------------------------	2105
                                                                              

wMelCS_b          ATTTCAGATTGGTTGGAAAATGGTAGTGGAAGTTCTTTCAAACTTGCTTATCAAATTGTT	7320
wMelPop2          ATTTCAGATTGGTTGGAAAATGGTAGTGGAAGTTCTTTCAAACTTGCTTATCAAATTGTT	7320
wMelOctoless      ------------------------------------------------------------	2105
                                                                              

wMelCS_b          AACGATAAATTGAAGGTTGTTGCTAAGGATGTTCGTGGTAGTATTGTTGATGAAATACAT	7380
wMelPop2          AACGATAAATTGAAGGTTGTTGCTAAGGATGTTCGTGGTAGTATTGTTGATGAAATACAT	7380
wMelOctoless      ------------------------------------------------------------	2105
                                                                              

wMelCS_b          AAGCAAACTGATAATTCTAATCGAAGAAATGATCAAAAAGATGAAGTTCTCAAGGATGTC	7440
wMelPop2          AAGCAAACTGATAATTCTAATCGAAGAAATGATCAAAAAGATGAAGTTCTCAAGGATGTC	7440
wMelOctoless      ------------------------------------------------------------	2105
                                                                              

wMelCS_b          ACTAAATCTCTAGAAGATCGTGCAAAAAAGCCTTTTCTGCTAAATCCTTATAAGTATCTT	7500
wMelPop2          ACTAAATCTCTAGAAGATCGTGCAAAAAAGCCTTTTCTGCTAAATCCTTATAAGTATCTT	7500
wMelOctoless      ------------------------------------------------------------	2105
                                                                              

wMelCS_b          GCATTTCTAAATTCACAAGTGGTGATATGTAACAACACCAAGCTCACTTTTACTGGTGAT	7560
wMelPop2          GCATTTCTAAATTCACAAGTGGTGATATGTAACAACACCAAGCTCACTTTTACTGGTGAT	7560
wMelOctoless      ------------------------------------------------------------	2105
                                                                              

wMelCS_b          AATTGGAAGGAAGGTACGGTATCTGAAGAAGAGCTGAAACAGGAGAAATTTTCTGTTCCA	7620
wMelPop2          AATTGGAAGGAAGGTACGGTATCTGAAGAAGAGCTGAAACAGGAGAAATTTTCTGTTCCA	7620
wMelOctoless      ------------------------------------------------------------	2105
                                                                              

wMelCS_b          CTTGATGAAAAGTTTGTTTTGAAAAAGGAAGATCTAAATTCTTCCATCAAGCTGTATAAT	7680
wMelPop2          CTTGATGAAAAGTTTGTTTTGAAAAAGGAAGATCTAAATTCTTCCATCAAGCTGTATAAT	7680
wMelOctoless      ------------------------------------------------------------	2105
                                                                              

wMelCS_b          AAGAAGTCAAATGATAAAGAGGAGCTGGTTAAAGAGCTAGGAGTCAATCAATTCAATCAG	7740
wMelPop2          AAGAAGTCAAATGATAAAGAGGAGCTGGTTAAAGAGCTAGGAGTCAATCAATTCAATCAG	7740
wMelOctoless      ------------------------------------------------------------	2105
                                                                              

wMelCS_b          ACTGTGATAAGATATCCGATTTACTTGGCTTATCAGCCAAGGGATCAACGGGTAAGCGTG	7800
wMelPop2          ACTGTGATAAGATATCCGATTTACTTGGCTTATCAGCCAAGGGATCAACGGGTAAGCGTG	7800
wMelOctoless      ------------------------------------------------------------	2105
                                                                              

wMelCS_b          ATTAAGTTTGCAAATGATGGCAATATTAGTAGAACTGATGAATTGTCTTGGTCAGAGAAA	7860
wMelPop2          ATTAAGTTTGCAAATGATGGCAATATTAGTAGAACTGATGAATTGTCTTGGTCAGAGAAA	7860
wMelOctoless      ------------------------------------------------------------	2105
                                                                              

wMelCS_b          TTAAGTCCATTCAGTAATTATCAAACATTAGTAACGAGTGAAAATAGTGGTAAGACTTTG	7920
wMelPop2          TTAAGTCCATTCAGTAATTATCAAACATTAGTAACGAGTGAAAATAGTGGTAAGACTTTG	7920
wMelOctoless      ------------------------------------------------------------	2105
                                                                              

wMelCS_b          GTCTTTCGCAAACAGGCTGGACATTTATTTCCTGATCCTGTTATTACACAAGTTACAGTG	7980
wMelPop2          GTCTTTCGCAAACAGGCTGGACATTTATTTCCTGATCCTGTTATTACACAAGTTACAGTG	7980
wMelOctoless      ------------------------------------------------------------	2105
                                                                              

wMelCS_b          AGTTTTGATGATGGTAATAAGCGTATTACTGGATATGAATATAGTAAAGCAAAAGCGTTA	8040
wMelPop2          AGTTTTGATGATGGTAATAAGCGTATTACTGGATATGAATATAGTAAAGCAAAAGCGTTA	8040
wMelOctoless      ------------------------------------------------------------	2105
                                                                              

wMelCS_b          GGTAATATTATATATTATGAAAATGTTTCTGTAGTTCCAGGCAATGATAAGGAATCTTTT	8100
wMelPop2          GGTAATATTATATATTATGAAAATGTTTCTGTAGTTCCAGGCAATGATAAGGAATCTTTT	8100
wMelOctoless      ------------------------------------------------------------	2105
                                                                              

wMelCS_b          GGTTGGATAGAAGAAACCAGAGATTTTGGCAACCAATCTAGAACAGAAAAAAGAATTTTT	8160
wMelPop2          GGTTGGATAGAAGAAACCAGAGATTTTGGCAACCAATCTAGAACAGAAAAAAGAATTTTT	8160
wMelOctoless      ------------------------------------------------------------	2105
                                                                              

wMelCS_b          AACTCACAAAAAGAGTTGATAAAAATTGTAAATTTTGAAAATAAGCAAGCTAATGCCACC	8220
wMelPop2          AACTCACAAAAAGAGTTGATAAAAATTGTAAATTTTGAAAATAAGCAAGCTAATGCCACC	8220
wMelOctoless      ------------------------------------------------------------	2105
                                                                              

wMelCS_b          ACAGTAGATAAGGAGAATTTATACTTAAACACTACCTTATTGGATAAAACAGGAAGACTA	8280
wMelPop2          ACAGTAGATAAGGAGAATTTATACTTAAACACTACCTTATTGGATAAAACAGGAAGACTA	8280
wMelOctoless      ------------------------------------------------------------	2105
                                                                              

wMelCS_b          GAAATAGCACAGTTTTTTCCTTACGAAATAGCAGATGAAGAAGTTGGTTACTATGGCTTT	8340
wMelPop2          GAAATAGCACAGTTTTTTCCTTACGAAATAGCAGATGAAGAAGTTGGTTACTATGGCTTT	8340
wMelOctoless      ------------------------------------------------------------	2105
                                                                              

wMelCS_b          GAAGGTTATGAGGTAAATAGAATTGGTGAAAAAAACTCCACATTTGAAAAGAAATGGGTA	8400
wMelPop2          GAAGGTTATGAGGTAAATAGAATTGGTGAAAAAAACTCCACATTTGAAAAGAAATGGGTA	8400
wMelOctoless      ------------------------------------------------------------	2105
                                                                              

wMelCS_b          TTTGATGAGAAGGATATAATAAGAGAAGGTTTTTCATTTACTGGAAGGAACTATTTGAGC	8460
wMelPop2          TTTGATGAGAAGGATATAATAAGAGAAGGTTTTTCATTTACTGGAAGGAACTATTTGAGC	8460
wMelOctoless      ------------------------------------------------------------	2105
                                                                              

wMelCS_b          TTATCAGGAAAGTCCTTGGTAGGGAAGTTTCAGCCAAATGATCAAAGTCAGGAATACATA	8520
wMelPop2          TTATCAGGAAAGTCCTTGGTAGGGAAGTTTCAGCCAAATGATCAAAGTCAGGAATACATA	8520
wMelOctoless      ------------------------------------------------------------	2105
                                                                              

wMelCS_b          GCATCATGCTGGGTAAGGCCACACAGCGAAATGTTTAAACTTGGTGATATTGTTCCTTAT	8580
wMelPop2          GCATCATGCTGGGTAAGGCCACACAGCGAAATGTTTAAACTTGGTGATATTGTTCCTTAT	8580
wMelOctoless      ------------------------------------------------------------	2105
                                                                              

wMelCS_b          CTAAAAGCAGTTGTTTCAACTGAAAACAAAAATGAGACGGTTTTACCACTTGGTGAAGTT	8640
wMelPop2          CTAAAAGCAGTTGTTTCAACTGAAAACAAAAATGAGACGGTTTTACCACTTGGTGAAGTT	8640
wMelOctoless      ------------------------------------------------------------	2105
                                                                              

wMelCS_b          AAGTTACAGGTTGGTAATTGGTTCTATTTAGAGGTAATTGTAGATTTATTTTATGCGAAA	8700
wMelPop2          AAGTTACAGGTTGGTAATTGGTTCTATTTAGAGGTAATTGTAGATTTATTTTATGCGAAA	8700
wMelOctoless      ------------------------------------------------------------	2105
                                                                              

wMelCS_b          GAGGTTTTGAAAAATGTAAATGAAGTACAGACAAATAAAACTCTAGTAGAAGAAGAGAAT	8760
wMelPop2          GAGGTTTTGAAAAATGTAAATGAAGTACAGACAAATAAAACTCTAGTAGAAGAAGAGAAT	8760
wMelOctoless      ------------------------------------------------------------	2105
                                                                              

wMelCS_b          GTTAAATTAACAACATCTATTATTGTAGCTCCTAGTACAAACACTACTGTTGATGTAGAT	8820
wMelPop2          GTTAAATTAACAACATCTATTATTGTAGCTCCTAGTACAAACACTACTGTTGATGTAGAT	8820
wMelOctoless      ------------------------------------------------------------	2105
                                                                              

wMelCS_b          CATGTTCGTTTCTCTCCACTCAAGAGTAGTTTTAAAGCTAATGTATATACCAAACAGGTG	8880
wMelPop2          CATGTTCGTTTCTCTCCACTCAAGAGTAGTTTTAAAGCTAATGTATATACCAAACAGGTG	8880
wMelOctoless      ------------------------------------------------------------	2105
                                                                              

wMelCS_b          ACAGAAGTGATAAGTGCTAGCGGATTGGTTGAGAGACAGATTTATGATAAATATCAAAAG	8940
wMelPop2          ACAGAAGTGATAAGTGCTAGCGGATTGGTTGAGAGACAGATTTATGATAAATATCAAAAG	8940
wMelOctoless      ------------------------------------------------------------	2105
                                                                              

wMelCS_b          CAAGTAGGAAGCATCAGTGGATATGGTGAGCTTAAAGAGCTTAGTACTTATACTAAATCC	9000
wMelPop2          CAAGTAGGAAGCATCAGTGGATATGGTGAGCTTAAAGAGCTTAGTACTTATACTAAATCC	9000
wMelOctoless      ------------------------------------------------------------	2105
                                                                              

wMelCS_b          TCAAGTATCGGTAAAATAACAGAGCTAAAGAGTAGTGTTATAATTCAGCCTGAAAATGGT	9060
wMelPop2          TCAAGTATCGGTAAAATAACAGAGCTAAAGAGTAGTGTTATAATTCAGCCTGAAAATGGT	9060
wMelOctoless      ------------------------------------------------------------	2105
                                                                              

wMelCS_b          TTTTATGAGGATTTTGCTTCTGACTCATTTGACGAGCGTTGGAAAATAGATAGTGCTGAT	9120
wMelPop2          TTTTATGAGGATTTTGCTTCTGACTCATTTGACGAGCGTTGGAAAATAGATAGTGCTGAT	9120
wMelOctoless      ------------------------------------------------------------	2105
                                                                              

wMelCS_b          GCTTGGCAAATTTCTCCTGGAAGGTTGCAACATTTAACTAGTGGTACACATACCTTGCAG	9180
wMelPop2          GCTTGGCAAATTTCTCCTGGAAGGTTGCAACATTTAACTAGTGGTACACATACCTTGCAG	9180
wMelOctoless      ------------------------------------------------------------	2105
                                                                              

wMelCS_b          TTAAATTCAAGTGATATAGATCGTGCTTCATATGGAATGAGGTTTTATTTCTCACTACAG	9240
wMelPop2          TTAAATTCAAGTGATATAGATCGTGCTTCATATGGAATGAGGTTTTATTTCTCACTACAG	9240
wMelOctoless      ------------------------------------------------------------	2105
                                                                              

wMelCS_b          TCAGATGGTAGTGTGATCAATTTTAATAATAATCTAAAAGTAATCCGCACAGGAAGTAAA	9300
wMelPop2          TCAGATGGTAGTGTGATCAATTTTAATAATAATCTAAAAGTAATCCGCACAGGAAGTAAA	9300
wMelOctoless      ------------------------------------------------------------	2105
                                                                              

wMelCS_b          GCGGAAATTGCATTCTCGGGGAGAGGTCAATCTATACCACTTGATGGTGAACTACTAATA	9360
wMelPop2          GCGGAAATTGCATTCTCGGGGAGAGGTCAATCTATACCACTTGATGGTGAACTACTAATA	9360
wMelOctoless      ------------------------------------------------------------	2105
                                                                              

wMelCS_b          GTTGCTGAGGGTAAGCGGATATTCGTATGGGTAGATGGAGGTCTATATTTTGATGGTTTT	9420
wMelPop2          GTTGCTGAGGGTAAGCGGATATTCGTATGGGTAGATGGAGGTCTATATTTTGATGGTTTT	9420
wMelOctoless      ------------------------------------------------------------	2105
                                                                              

wMelCS_b          TTGAATGCTTCTCTGTTCAATTTAGAAATTAGCGGTAAAGCAAGAATAAGTGATGTGATT	9480
wMelPop2          TTGAATGCTTCTCTGTTCAATTTAGAAATTAGCGGTAAAGCAAGAATAAGTGATGTGATT	9480
wMelOctoless      ------------------------------------------------------------	2105
                                                                              

wMelCS_b          GTCTTTAGTAAGCCAAGCGTTGAGGTAACTTATTTTAATGAACTGAATGAAAAGGTACAG	9540
wMelPop2          GTCTTTAGTAAGCCAAGCGTTGAGGTAACTTATTTTAATGAACTGAATGAAAAGGTACAG	9540
wMelOctoless      ------------------------------------------------------------	2105
                                                                              

wMelCS_b          GAAATTGTATTAGAAAGTGAAAATGCTGCAATAGTGAAGGAATATCTGTATGATGAGCTT	9600
wMelPop2          GAAATTGTATTAGAAAGTGAAAATGCTGCAATAGTGAAGGAATATCTGTATGATGAGCTT	9600
wMelOctoless      ------------------------------------------------------------	2105
                                                                              

wMelCS_b          GGTAGAGAAGCTATTATTACACAACCAGTGTGTATAGAGAGAACTAATGTTTTAGCTTAC	9660
wMelPop2          GGTAGAGAAGCTATTATTACACAACCAGTGTGTATAGAGAGAACTAATGTTTTAGCTTAC	9660
wMelOctoless      ------------------------------------------------------------	2105
                                                                              

wMelCS_b          TATTCTGATTTTGTTACGAATGGTAATCCTTATAAAGCAAATTCGGTGTGGAAAACTGGC	9720
wMelPop2          TATTCTGATTTTGTTACGAATGGTAATCCTTATAAAGCAAATTCGGTGTGGAAAACTGGC	9720
wMelOctoless      ------------------------------------------------------------	2105
                                                                              

wMelCS_b          AAATTGGAGGGTGATGCTGCAAGAATTGTAGGAGAATATGGTTACAGTCAGGTTAAATAT	9780
wMelPop2          AAATTGGAGGGTGATGCTGCAAGAATTGTAGGAGAATATGGTTACAGTCAGGTTAAATAT	9780
wMelOctoless      ------------------------------------------------------------	2105
                                                                              

wMelCS_b          TGCGATAATCCACTGAATGAGGAGTGTGTAGTAGGTTTACCTGGCAAAGAGTTTTCTATT	9840
wMelPop2          TGCGATAATCCACTGAATGAGGAGTGTGTAGTAGGTTTACCTGGCAAAGAGTTTTCTATT	9840
wMelOctoless      ------------------------------------------------------------	2105
                                                                              

wMelCS_b          TCAGGTCCTTATGCCAAACGTTTTTCTTCTTCATTAGATAATTTGTTTATCAGCAATCTC	9900
wMelPop2          TCAGGTCCTTATGCCAAACGTTTTTCTTCTTCATTAGATAATTTGTTTATCAGCAATCTC	9900
wMelOctoless      ------------------------------------------------------------	2105
                                                                              

wMelCS_b          TTTCCTGCCAGCAAAAATTATAGTTACCGTGTAGAGCATAAACCTGGAAACGTGAAAGAT	9960
wMelPop2          TTTCCTGCCAGCAAAAATTATAGTTACCGTGTAGAGCATAAACCTGGAAACGTGAAAGAT	9960
wMelOctoless      ------------------------------------------------------------	2105
                                                                              

wMelCS_b          GTTTCTGTTTTTGACAGCAAGGATAACAGAGTAGCTTGGTATATCTCCACTCCAAAAAGT	10020
wMelPop2          GTTTCTGTTTTTGACAGCAAGGATAACAGAGTAGCTTGGTATATCTCCACTCCAAAAAGT	10020
wMelOctoless      ------------------------------------------------------------	2105
                                                                              

wMelCS_b          AAAAGTTTATTAAGCACTTATGAATATGGTGAGAATGGCAAGCTAGTAAAGAGTTTACCG	10080
wMelPop2          AAAAGTTTATTAAGCACTTATGAATATGGTGAGAATGGCAAGCTAGTAAAGAGTTTACCG	10080
wMelOctoless      ------------------------------------------------------------	2105
                                                                              

wMelCS_b          CCTATTTATCATGAGAAGGTGGGTACTTTTTACAAAATGAATTCACAGCTTAATTCTACG	10140
wMelPop2          CCTATTTATCATGAGAAGGTGGGTACTTTTTACAAAATGAATTCACAGCTTAATTCTACG	10140
wMelOctoless      ------------------------------------------------------------	2105
                                                                              

wMelCS_b          TCTAGAGAGGAAAAGACTTTGCAAGATTCTTTAGGCGTAAATATAAGTTATGACCAAAGG	10200
wMelPop2          TCTAGAGAGGAAAAGACTTTGCAAGATTCTTTAGGCGTAAATATAAGTTATGACCAAAGG	10200
wMelOctoless      ------------------------------------------------------------	2105
                                                                              

wMelCS_b          GGAAAAATCATTAATAAAACAACGCCAGATTCAGGGAAAGTAGAGAATTTATACGATAAG	10260
wMelPop2          GGAAAAATCATTAATAAAACAACGCCAGATTCAGGGAAAGTAGAGAATTTATACGATAAG	10260
wMelOctoless      ------------------------------------------------------------	2105
                                                                              

wMelCS_b          GATGGATTGCTAAGATTTGTTTTACACTATTCTAATAATGAGAAGATTGATAATACTGTA	10320
wMelPop2          GATGGATTGCTAAGATTTGTTTTACACTATTCTAATAATGAGAAGATTGATAATACTGTA	10320
wMelOctoless      ------------------------------------------------------------	2105
                                                                              

wMelCS_b          TATTTTGATTATGACGAACTAGGAAGACTGCGAAGTACGGGTGAAGTAATTTCTTCAACG	10380
wMelPop2          TATTTTGATTATGACGAACTAGGAAGACTGCGAAGTACGGGTGAAGTAATTTCTTCAACG	10380
wMelOctoless      ------------------------------------------------------------	2105
                                                                              

wMelCS_b          CCTAAGGAAGAGCTGCTGAGTTTAGAGCTTTCTGGTAATAATACAAGAGCATATCAGGAA	10440
wMelPop2          CCTAAGGAAGAGCTGCTGAGTTTAGAGCTTTCTGGTAATAATACAAGAGCATATCAGGAA	10440
wMelOctoless      ------------------------------------------------------------	2105
                                                                              

wMelCS_b          TTTTACTATAGCGATGCTGAACATCAACCTGTTCTGCGTGGAAAGATAGCAAGAGCTATT	10500
wMelPop2          TTTTACTATAGCGATGCTGAACATCAACCTGTTCTGCGTGGAAAGATAGCAAGAGCTATT	10500
wMelOctoless      ------------------------------------------------------------	2105
                                                                              

wMelCS_b          ACGTTTAATAGTGGAGAACCTCTTATTGAAGAATCAGTATTAAATATAGATAAAGAAACT	10560
wMelPop2          ACGTTTAATAGTGGAGAACCTCTTATTGAAGAATCAGTATTAAATATAGATAAAGAAACT	10560
wMelOctoless      ------------------------------------------------------------	2105
                                                                              

wMelCS_b          ATAAGCAAACGTATCGTTATTCCAACTAAAGATAGTGAAAAGCCTGTATTGATTGCAGTA	10620
wMelPop2          ATAAGCAAACGTATCGTTATTCCAACTAAAGATAGTGAAAAGCCTGTATTGATTGCAGTA	10620
wMelOctoless      ------------------------------------------------------------	2105
                                                                              

wMelCS_b          AATAAGAGATATGGAGCAGGGAAATTAAGGGAGGTAGAATATCCAATTGATATTCAGGAT	10680
wMelPop2          AATAAGAGATATGGAGCAGGGAAATTAAGGGAGGTAGAATATCCAATTGATATTCAGGAT	10680
wMelOctoless      ------------------------------------------------------------	2105
                                                                              

wMelCS_b          AGACCTTTGAGGATTAACTATCAGTATGACAAGCTTGGTAGGATTGAAGGTATTGGTGTA	10740
wMelPop2          AGACCTTTGAGGATTAACTATCAGTATGACAAGCTTGGTAGGATTGAAGGTATTGGTGTA	10740
wMelOctoless      ------------------------------------------------------------	2105
                                                                              

wMelCS_b          AGGGGAAAAGAAGACCTGTTTGCAAGTTTTACCTATAATGCTTATGGGCAGATCAGTAGT	10800
wMelPop2          AGGGGAAAAGAAGACCTGTTTGCAAGTTTTACCTATAATGCTTATGGGCAGATCAGTAGT	10800
wMelOctoless      ------------------------------------------------------------	2105
                                                                              

wMelCS_b          GAGGTGCACTTACCAGATTTAGAAAAGAACTTTACGCGTCAATATAGTTATAATTCTGCA	10860
wMelPop2          GAGGTGCACTTACCAGATTTAGAAAAGAACTTTACGCGTCAATATAGTTATAATTCTGCA	10860
wMelOctoless      ------------------------------------------------------------	2105
                                                                              

wMelCS_b          GGCTTTTTAATTGAACTAAAAGATAAATTTTTAACGGAGAAGGTTTATTATACCAATGGA	10920
wMelPop2          GGCTTTTTAATTGAACTAAAAGATAAATTTTTAACGGAGAAGGTTTATTATACCAATGGA	10920
wMelOctoless      ------------------------------------------------------------	2105
                                                                              

wMelCS_b          AGTTATGGTGGTTATGGATATGGTGATGGGACTATTACACGCACTGAATTTCAAGCAGAC	10980
wMelPop2          AGTTATGGTGGTTATGGATATGGTGATGGGACTATTACACGCACTGAATTTCAAGCAGAC	10980
wMelOctoless      ------------------------------------------------------------	2105
                                                                              

wMelCS_b          TGGCATGAAAATTGTGATGATAGTAAACTTGGATTGAATGAGAAGTCCTTTGTAAGTGAA	11040
wMelPop2          TGGCATGAAAATTGTGATGATAGTAAACTTGGATTGAATGAGAAGTCCTTTGTAAGTGAA	11040
wMelOctoless      ------------------------------------------------------------	2105
                                                                              

wMelCS_b          TATGTCACTTCTGAAAAATCAGCACTTTGTTTTCGCGAGCTAAAGAAAGGAGGTTATCTG	11100
wMelPop2          TATGTCACTTCTGAAAAATCAGCACTTTGTTTTCGCGAGCTAAAGAAAGGAGGTTATCTG	11100
wMelOctoless      ------------------------------------------------------------	2105
                                                                              

wMelCS_b          AATGACAATGGGCATCAAGCAAAAGTTTCTTCTACCATGAGGGGCGAGCTCCCAATTATT	11160
wMelPop2          AATGACAATGGGCATCAAGCAAAAGTTTCTTCTACCATGAGGGGCGAGCTCCCAATTATT	11160
wMelOctoless      ------------------------------------------------------------	2105
                                                                              

wMelCS_b          TGCAGGTATGGTTCGACTGGTCGTCACATTCAAAACACCTTGGGAAGAGAAGGATTTCCT	11220
wMelPop2          TGCAGGTATGGTTCGACTGGTCGTCACATTCAAAACACCTTGGGAAGAGAAGGATTTCCT	11220
wMelOctoless      ------------------------------------------------------------	2105
                                                                              

wMelCS_b          AGAGAATATGGACATAGCTATGATTATGGTAATTATCAAGAGTTAACTAAGGCCAAGTAT	11280
wMelPop2          AGAGAATATGGACATAGCTATGATTATGGTAATTATCAAGAGTTAACTAAGGCCAAGTAT	11280
wMelOctoless      ------------------------------------------------------------	2105
                                                                              

wMelCS_b          TTTGTAGGTAAGGAAGTGCCTATGCCGCTGCAGCGTGATAGTTTTGCTAGAGAAATTCCT	11340
wMelPop2          TTTGTAGGTAAGGAAGTGCCTATGCCGCTGCAGCGTGATAGTTTTGCTAGAGAAATTCCT	11340
wMelOctoless      ------------------------------------------------------------	2105
                                                                              

wMelCS_b          AGAATGAATGAAACGGCCTCACGTGATATTTGGGAGAGATTGAAAGAGTCTTGTTATCTA	11400
wMelPop2          AGAATGAATGAAACGGCCTCACGTGATATTTGGGAGAGATTGAAAGAGTCTTGTTATCTA	11400
wMelOctoless      ------------------------------------------------------------	2105
                                                                              

wMelCS_b          GTTGAAGACAATGAAAAGGTTGATGTATCTTTAGGTCATGGTAAAAGGGGAAAATCTTTT	11460
wMelPop2          GTTGAAGACAATGAAAAGGTTGATGTATCTTTAGGTCATGGTAAAAGGGGAAAATCTTTT	11460
wMelOctoless      ------------------------------------------------------------	2105
                                                                              

wMelCS_b          ATTAAAGGCACACTGCTTGATGATCTTAAAAGTGTTAATGCTGATTATGAACGGTATAAA	11520
wMelPop2          ATTAAAGGCACACTGCTTGATGATCTTAAAAGTGTTAATGCTGATTATGAACGGTATAAA	11520
wMelOctoless      ------------------------------------------------------------	2105
                                                                              

wMelCS_b          TTACCTTTAGAAGAGGTATTGATTGAGTATTTTGCTCAAAAGCGGGATTTATCATCATTG	11580
wMelPop2          TTACCTTTAGAAGAGGTATTGATTGAGTATTTTGCTCAAAAGCGGGATTTATCATCATTG	11580
wMelOctoless      ------------------------------------------------------------	2105
                                                                              

wMelCS_b          AAGGTAAGTTTGCGAGATGCATTTGTAAGGTGGGGTAGTATTGAGGAAGCAAATGCAAAT	11640
wMelPop2          AAGGTAAGTTTGCGAGATGCATTTGTAAGGTGGGGTAGTATTGAGGAAGCAAATGCAAAT	11640
wMelOctoless      ------------------------------------------------------------	2105
                                                                              

wMelCS_b          AAGATTGTGAAAATGTTAGAAGAGAAGGGATACTTAAAGAATCCTTTTGCAAAAGAATTT	11700
wMelPop2          AAGATTGTGAAAATGTTAGAAGAGAAGGGATACTTAAAGAATCCTTTTGCAAAAGAATTT	11700
wMelOctoless      ------------------------------------------------------------	2105
                                                                              

wMelCS_b          AATGAGGTACTGGAGCGGTATCAGCCATATGTTTACGAAATAGTTAGTGTGTTGTCGGAA	11760
wMelPop2          AATGAGGTACTGGAGCGGTATCAGCCATATGTTTACGAAATAGTTAGTGTGTTGTCGGAA	11760
wMelOctoless      ------------------------------------------------------------	2105
                                                                              

wMelCS_b          CATTTTGCTAATCCTCTTGGTGAAGCGGAGTTTGATGTTGAGTCTTATAGTATAGATGCA	11820
wMelPop2          CATTTTGCTAATCCTCTTGGTGAAGCGGAGTTTGATGTTGAGTCTTATAGTATAGATGCA	11820
wMelOctoless      ------------------------------------------------------------	2105
                                                                              

wMelCS_b          AACGGTAATCATGGGCATTTTTACACTGGATTTGATCGTTATGAGATTGACTATCGTAAT	11880
wMelPop2          AACGGTAATCATGGGCATTTTTACACTGGATTTGATCGTTATGAGATTGACTATCGTAAT	11880
wMelOctoless      ------------------------------------------------------------	2105
                                                                              

wMelCS_b          AATACCAACCAAGTTAGCAATGTGAAGTTTCAATCTTTTGCTTTATCTAAAATGGAACAA	11940
wMelPop2          AATACCAACCAAGTTAGCAATGTGAAGTTTCAATCTTTTGCTTTATCTAAAATGGAACAA	11940
wMelOctoless      ------------------------------------------------------------	2105
                                                                              

wMelCS_b          AATTTTTTAGTGAAACATGATAGTCGAGGAAATGTAATTCAGGCTCTTCACAAAGGCATT	12000
wMelPop2          AATTTTTTAGTGAAACATGATAGTCGAGGAAATGTAATTCAGGCTCTTCACAAAGGCATT	12000
wMelOctoless      ------------------------------------------------------------	2105
                                                                              

wMelCS_b          GAGCAGATTGATTATCATCCAGTATCAAATCGTGCTACTAAAATAAAATTAATAGACAGT	12060
wMelPop2          GAGCAGATTGATTATCATCCAGTATCAAATCGTGCTACTAAAATAAAATTAATAGACAGT	12060
wMelOctoless      ------------------------------------------------------------	2105
                                                                              

wMelCS_b          AGAGCATTAGAATTTTACTATGATGCACGTGGTGAACGTGTACTAAAGAGAGTATATGAC	12120
wMelPop2          AGAGCATTAGAATTTTACTATGATGCACGTGGTGAACGTGTACTAAAGAGAGTATATGAC	12120
wMelOctoless      ------------------------------------------------------------	2105
                                                                              

wMelCS_b          AAAGCAGGGGAAACAATAAAAGAAATACACTATATAAGAGATGAGTTTGGTCGAGCATTA	12180
wMelPop2          AAAGCAGGGGAAACAATAAAAGAAATACACTATATAAGAGATGAGTTTGGTCGAGCATTA	12180
wMelOctoless      ------------------------------------------------------------	2105
                                                                              

wMelCS_b          GTAGAAAGGGAAGTTACTTATATTGCTGGAGGTTTGAGACCAGACGTATCAGTAACAGCA	12240
wMelPop2          GTAGAAAGGGAAGTTACTTATATTGCTGGAGGTTTGAGACCAGACGTATCAGTAACAGCA	12240
wMelOctoless      ------------------------------------------------------------	2105
                                                                              

wMelCS_b          TACATTTATGGTCCTAGAGGGTTGTTTGGGTTTATTAGGAATAATGAGTTTTATAGTGTA	12300
wMelPop2          TACATTTATGGTCCTAGAGGGTTGTTTGGGTTTATTAGGAATAATGAGTTTTATAGTGTA	12300
wMelOctoless      ------------------------------------------------------------	2105
                                                                              

wMelCS_b          ATAACTGACCATGAAGGCTCAATAAGGTTAGTGGTAAAGGGTGATGAAGTTGTAGCAGCG	12360
wMelPop2          ATAACTGACCATGAAGGCTCAATAAGGTTAGTGGTAAAGGGTGATGAAGTTGTAGCAGCG	12360
wMelOctoless      ------------------------------------------------------------	2105
                                                                              

wMelCS_b          TATGATTACCTACCATATGATAATTTAATGCGTAAGTACGAAAGTGATCCTGAAGGTCAA	12420
wMelPop2          TATGATTACCTACCATATGATAATTTAATGCGTAAGTACGAAAGTGATCCTGAAGGTCAA	12420
wMelOctoless      ------------------------------------------------------------	2105
                                                                              

wMelCS_b          ATTTCATATCGTTATACAGGTCAAGAATGGGATGAAGAAATAGGTTTATATAACTACCAT	12480
wMelPop2          ATTTCATATCGTTATACAGGTCAAGAATGGGATGAAGAAATAGGTTTATATAACTACCAT	12480
wMelOctoless      ------------------------------------------------------------	2105
                                                                              

wMelCS_b          GCAAGATTTTATGATCCAAATATTGGAAGGTTTTATCAGATTGATCCGAAGGAGCAGTAC	12540
wMelPop2          GCAAGATTTTATGATCCAAATATTGGAAGGTTTTATCAGATTGATCCGAAGGAGCAGTAC	12540
wMelOctoless      ------------------------------------------------------------	2105
                                                                              

wMelCS_b          TTTAGTCCATACAAATATGCTGGTAACTCACCGGTATCAATGGTTGATCCAGATGGAGAG	12600
wMelPop2          TTTAGTCCATACAAATATGCTGGTAACTCACCGGTATCAATGGTTGATCCAGATGGAGAG	12600
wMelOctoless      ------------------------------------------------------------	2105
                                                                              

wMelCS_b          CTTGCCTTTTTGGTTCTTCTACCATTTATAATAGCTGGGGCTATGGCAGGAGGTTATTTA	12660
wMelPop2          CTTGCCTTTTTGGTTCTTCTACCATTTATAATAGCTGGGGCTATGGCAGGAGGTTATTTA	12660
wMelOctoless      ------------------------------------------------------------	2105
                                                                              

wMelCS_b          GGTGGAGCTGCAGCAAATAATAGATGGGATCCTACAGTATGGGATTTTAAAAGTAAAGAG	12720
wMelPop2          GGTGGAGCTGCAGCAAATAATAGATGGGATCCTACAGTATGGGATTTTAAAAGTAAAGAG	12720
wMelOctoless      ------------------------------------------------------------	2105
                                                                              

wMelCS_b          ACTTGGCTTGGTTTATGGATCACCTGAAACGTGGAATGCAGGGTTTCATGGGTTTGCATT	12780
wMelPop2          ACTTGGCTTGGTTTATGGATCACCTGAAACGTGGAATGCAGGGTTTCATGGGTTTGCATT	12780
wMelOctoless      ------------------------------------------------------------	2105
                                                                              

wMelCS_b          AGGTTCTAGCATACCAGCTGGAATCCATGGTGCTAGAATAGCTTACGGAAAGTTAAGTTC	12840
wMelPop2          AGGTTCTAGCATACCAGCTGGAATCCATGGTGCTAGAATAGCTTACGGAAAGTTAAGTTC	12840
wMelOctoless      ------------------------------------------------------------	2105
                                                                              

wMelCS_b          TAGTTTGAGTAGAGGTGCTTTTATTGGTGGTAGTACAGTTACTGGTGGGGGATTATTTGC	12900
wMelPop2          TAGTTTGAGTAGAGGTGCTTTTATTGGTGGTAGTACAGTTACTGGTGGGGGATTATTTGC	12900
wMelOctoless      ------------------------------------------------------------	2105
                                                                              

wMelCS_b          TATGAATGGACATGCTGCTAATTGGGACTGGTCAAAGCCTGGAATGTACTATGGATTGTT	12960
wMelPop2          TATGAATGGACATGCTGCTAATTGGGACTGGTCAAAGCCTGGAATGTACTATGGATTGTT	12960
wMelOctoless      ------------------------------------------------------------	2105
                                                                              

wMelCS_b          GGATGCAGTTACTGGTGCTTCTGATCTGCCAATGCTTGCATATAGCGGTAATAAGTTTTT	13020
wMelPop2          GGATGCAGTTACTGGTGCTTCTGATCTGCCAATGCTTGCATATAGCGGTAATAAGTTTTT	13020
wMelOctoless      ------------------------------------------------------------	2105
                                                                              

wMelCS_b          GAGAAAAGGTTTTACAAAAGTAAAAGCAGGATTACATAATCGCAAGTATGGTCGATTGCC	13080
wMelPop2          GAGAAAAGGTTTTACAAAAGTAAAAGCAGGATTACATAATCGCAAGTATGGTCGATTGCC	13080
wMelOctoless      ------------------------------------------------------------	2105
                                                                              

wMelCS_b          TTCTCATAGCGATCATTATATCGACTTTCCTGAAGACGGTCCTCTTTGGAAGACTATCAA	13140
wMelPop2          TTCTCATAGCGATCATTATATCGACTTTCCTGAAGACGGTCCTCTTTGGAAGACTATCAA	13140
wMelOctoless      ------------------------------------------------------------	2105
                                                                              

wMelCS_b          AAGAAAAACAGGCTTTTTTCCTATTGCTGATTCTCTTCATCTTAGTGAACTGAAATATTT	13200
wMelPop2          AAGAAAAACAGGCTTTTTTCCTATTGCTGATTCTCTTCATCTTAGTGAACTGAAATATTT	13200
wMelOctoless      ------------------------------------------------------------	2105
                                                                              

wMelCS_b          TATGAAAGCAGTTGGAATAGTTGGGTTACCGATTGCATTTGCGGGGTTAAGTCATGATCT	13260
wMelPop2          TATGAAAGCAGTTGGAATAGTTGGGTTACCGATTGCATTTGCGGGGTTAAGTCATGATCT	13260
wMelOctoless      ------------------------------------------------------------	2105
                                                                              

wMelCS_b          AGATATGGGTGATCCCAACTCCTATAGGGAAGTATTTGGTACAGCAATGACAATCAATCA	13320
wMelPop2          AGATATGGGTGATCCCAACTCCTATAGGGAAGTATTTGGTACAGCAATGACAATCAATCA	13320
wMelOctoless      ------------------------------------------------------------	2105
                                                                              

wMelCS_b          GATTTTCTCTACTGGTAAGTATGCTTATAGACAACACAAGTTGGGTAGAGTATTGAAGGA	13380
wMelPop2          GATTTTCTCTACTGGTAAGTATGCTTATAGACAACACAAGTTGGGTAGAGTATTGAAGGA	13380
wMelOctoless      ------------------------------------------------------------	2105
                                                                              

wMelCS_b          TAATGATGCAAAAAGACAGTTTTCTAAGGAAATAGCAGAGAGTGCTGTTTCACAGTATAA	13440
wMelPop2          TAATGATGCAAAAAGACAGTTTTCTAAGGAAATAGCAGAGAGTGCTGTTTCACAGTATAA	13440
wMelOctoless      ------------------------------------------------------------	2105
                                                                              

wMelCS_b          AGATGAGTTGCGTAATAGATTACATATAGATAGATTAATTGAATCAGAATTGGAGAGTCT	13500
wMelPop2          AGATGAGTTGCGTAATAGATTACATATAGATAGATTAATTGAATCAGAATTGGAGAGTCT	13500
wMelOctoless      ------------------------------------------------------------	2105
                                                                              

wMelCS_b          ACCGGGAAGCAGTAGTGCTGATGGTAATAAGATTCTTGTTCAGAAAACTGTAAAGGATGT	13560
wMelPop2          ACCGGGAAGCAGTAGTGCTGATGGTAATAAGATTCTTGTTCAGAAAACTGTAAAGGATGT	13560
wMelOctoless      ------------------------------------------------------------	2105
                                                                              

wMelCS_b          TGTTATGGACTATAGCTATAAATTGAAAGAGGTAGCAGAAACACGTAGAGATGAGCGTAT	13620
wMelPop2          TGTTATGGACTATAGCTATAAATTGAAAGAGGTAGCAGAAACACGTAGAGATGAGCGTAT	13620
wMelOctoless      ------------------------------------------------------------	2105
                                                                              

wMelCS_b          TCTAACTGAGAGAATTGTGGATGATACTATTAACTTGTATGAGAGAGGATCTATTGATGT	13680
wMelPop2          TCTAACTGAGAGAATTGTGGATGATACTATTAACTTGTATGAGAGAGGATCTATTGATGT	13680
wMelOctoless      ------------------------------------------------------------	2105
                                                                              

wMelCS_b          ACCAGGACCCAGTAGTGCTAATGTAGCAGGATCAAGTATTTATAACGATATTAAGGTTCG	13740
wMelPop2          ACCAGGACCCAGTAGTGCTAATGTAGCAGGATCAAGTATTTATAACGATATTAAGGTTCG	13740
wMelOctoless      ------------------------------------------------------------	2105
                                                                              

wMelCS_b          CACTGAGCAAATTGTAAGCCATGTCATTGAGTTTTATAGAGATAAATTGACCAAATTACC	13800
wMelPop2          CACTGAGCAAATTGTAAGCCATGTCATTGAGTTTTATAGAGATAAATTGACCAAATTACC	13800
wMelOctoless      ------------------------------------------------------------	2105
                                                                              

wMelCS_b          AGAAGTTGGTGATGTTAGTAATGTTAATATATCCAACAGAGCAGTTTCAATAGGAATAAC	13860
wMelPop2          AGAAGTTGGTGATGTTAGTAATGTTAATATATCCAACAGAGCAGTTTCAATAGGAATAAC	13860
wMelOctoless      ------------------------------------------------------------	2105
                                                                              

wMelCS_b          TGATACACATATAGTAGCTGGATTTTCAGGAAACCAAGATACTGGACTTATTGCATTGTA	13920
wMelPop2          TGATACACATATAGTAGCTGGATTTTCAGGAAACCAAGATACTGGACTTATTGCATTGTA	13920
wMelOctoless      ------------------------------------------------------------	2105
                                                                              

wMelCS_b          TACTCATAAAGACTTCAAGGGTCATAAATTGGTTGATTATTTTTTTCAGAAAGATAATTC	13980
wMelPop2          TACTCATAAAGACTTCAAGGGTCATAAATTGGTTGATTATTTTTTTCAGAAAGATAATTC	13980
wMelOctoless      ------------------------------------------------------------	2105
                                                                              

wMelCS_b          AAAGATTGCTGGCAAAGGAATCGTTGTAGCTGATAGTCCTGAACTTAATGAAGTTATGGC	14040
wMelPop2          AAAGATTGCTGGCAAAGGAATCGTTGTAGCTGATAGTCCTGAACTTAATGAAGTTATGGC	14040
wMelOctoless      ------------------------------------------------------------	2105
                                                                              

wMelCS_b          TCGTCATATGTACGAGAACCAAGAAAATATCAAAAAGAATAATTTAGAAGAATTATTTGA	14100
wMelPop2          TCGTCATATGTACGAGAACCAAGAAAATATCAAAAAGAATAATTTAGAAGAATTATTTGA	14100
wMelOctoless      ------------------------------------------------------------	2105
                                                                              

wMelCS_b          GAAAATTAATACAGAGAGTTTAGACAAGATGTTAGGTGATGAATTAAGCAGAAATGGCAA	14160
wMelPop2          GAAAATTAATACAGAGAGTTTAGACAAGATGTTAGGTGATGAATTAAGCAGAAATGGCAA	14160
wMelOctoless      ------------------------------------------------------------	2105
                                                                              

wMelCS_b          GGTGAATGAAAAAGTACTTGCTTTTTTACAGGAAAATCGAGAAAAAGGTGAGTGGATGAG	14220
wMelPop2          GGTGAATGAAAAAGTACTTGCTTTTTTACAGGAAAATCGAGAAAAAGGTGAGTGGATGAG	14220
wMelOctoless      ------------------------------------------------------------	2105
                                                                              

wMelCS_b          TCCAGATTCTTTAAGAGCAAAAATAGTAGAAATTTACTTAAAATCCGACTCCAGTTTAAA	14280
wMelPop2          TCCAGATTCTTTAAGAGCAAAAATAGTAGAAATTTACTTAAAATCCGACTCCAGTTTAAA	14280
wMelOctoless      ------------------------------------------------------------	2105
                                                                              

wMelCS_b          GGATTTATTACTTAAGAAAGAACAAAAAGTAACTGAGGCATCAAAGTATAACGAAGAACT	14340
wMelPop2          GGATTTATTACTTAAGAAAGAACAAAAAGTAACTGAGGCATCAAAGTATAACGAAGAACT	14340
wMelOctoless      ------------------------------------------------------------	2105
                                                                              

wMelCS_b          TAAATCCATTCCGGAAGAAGAAAAAAGTGTTACTAAATGGTGGGATGAATATCAAAATTT	14400
wMelPop2          TAAATCCATTCCGGAAGAAGAAAAAAGTGTTACTAAATGGTGGGATGAATATCAAAATTT	14400
wMelOctoless      ------------------------------------------------------------	2105
                                                                              

wMelCS_b          AATAGAACAAAAAAAGAGTCTAGAAAAAAATAATAAAAAAAAGATACCGAAGGAGGAAAT	14460
wMelPop2          AATAGAACAAAAAAAGAGTCTAGAAAAAAATAATAAAAAAAAGATACCGAAGGAGGAAAT	14460
wMelOctoless      ------------------------------------------------------------	2105
                                                                              

wMelCS_b          TAAGATTTTAGAAGAGAAAATTCAAAACAAAGAACATGATGAGAATATTCATCAAGATAA	14520
wMelPop2          TAAGATTTTAGAAGAGAAAATTCAAAACAAAGAACATGATGAGAATATTCATCAAGATAA	14520
wMelOctoless      ------------------------------------------------------------	2105
                                                                              

wMelCS_b          TAGGAAAAGATTGGAACTTCTAAAGTTAAACGAACAAATTATTGAACTGAAGAAGAAAGG	14580
wMelPop2          TAGGAAAAGATTGGAACTTCTAAAGTTAAACGAACAAATTATTGAACTGAAGAAGAAAGG	14580
wMelOctoless      ------------------------------------------------------------	2105
                                                                              

wMelCS_b          TAAAGAAAAGGATAAGAGTAAAAAAGACGAATTGGAAAAGGAAATTAATGAATTAAAAAA	14640
wMelPop2          TAAAGAAAAGGATAAGAGTAAAAAAGACGAATTGGAAAAGGAAATTAATGAATTAAAAAA	14640
wMelOctoless      ------------------------------------------------------------	2105
                                                                              

wMelCS_b          TAAAGCCGAAAAAAGTATGTCTGAAAGGCAAAAATTATCGAAGGAATTTGATGATTTAAA	14700
wMelPop2          TAAAGCCGAAAAAAGTATGTCTGAAAGGCAAAAATTATCGAAGGAATTTGATGATTTAAA	14700
wMelOctoless      ------------------------------------------------------------	2105
                                                                              

wMelCS_b          CAAAGAAGTCAATAAACTGGAACAAGATATAGCAAAAAAAACAAAGGATTTAAAAAAAGA	14760
wMelPop2          CAAAGAAGTCAATAAACTGGAACAAGATATAGCAAAAAAAACAAAGGATTTAAAAAAAGA	14760
wMelOctoless      ------------------------------------------------------------	2105
                                                                              

wMelCS_b          AGTTCAAGAGTTTTTAAAAGAGAGTAGTCTTTTGGAAGAAGTCGAAAAGCTTGATAAAAA	14820
wMelPop2          AGTTCAAGAGTTTTTAAAAGAGAGTAGTCTTTTGGAAGAAGTCGAAAAGCTTGATAAAAA	14820
wMelOctoless      ------------------------------------------------------------	2105
                                                                              

wMelCS_b          ATTGGCTCCTTGGGTTCACAATAACTGTGCTGAAGCTCACGTTATTACAGCACTTACTAG	14880
wMelPop2          ATTGGCTCCTTGGGTTCACAATAACTGTGCTGAAGCTCACGTTATTACAGCACTTACTAG	14880
wMelOctoless      ------------------------------------------------------------	2105
                                                                              

wMelCS_b          AGCTAAAGAAGTTTTCCCTGGTCACCAAGTTGAAGTACTAATAAAATATTTAGCCACTTA	14940
wMelPop2          AGCTAAAGAAGTTTTCCCTGGTCACCAAGTTGAAGTACTAATAAAATATTTAGCCACTTA	14940
wMelOctoless      ------------------------------------------------------------	2105
                                                                              

wMelCS_b          CAAAGAACTAAATTCAGGAGAATCTTTAGTAGCTTTTGATAGGTGTTCTCATTGTGTACA	15000
wMelPop2          CAAAGAACTAAATTCAGGAGAATCTTTAGTAGCTTTTGATAGGTGTTCTCATTGTGTACA	15000
wMelOctoless      ------------------------------------------------------------	2105
                                                                              

wMelCS_b          ATCGACAATGGTGATTGATTATGCTATTATAACAGAAGAGGAATGGGGCAACTGGCATAA	15060
wMelPop2          ATCGACAATGGTGATTGATTATGCTATTATAACAGAAGAGGAATGGGGCAACTGGCATAA	15060
wMelOctoless      ------------------------------------------------------------	2105
                                                                              

wMelCS_b          AGAGAGAAAAAGTAAGGCTGATAACATGATAGCTATTTATGGAAAGGTTCCAAATTTCTC	15120
wMelPop2          AGAGAGAAAAAGTAAGGCTGATAACATGATAGCTATTTATGGAAAGGTTCCAAATTTCTC	15120
wMelOctoless      ------------------------------------------------------------	2105
                                                                              

wMelCS_b          CATACACATGACTAACAGGTCAGTGAAGGAAGAAAATTCTAGTTCCATCAGAAAGAAAAG	15180
wMelPop2          CATACACATGACTAACAGGTCAGTGAAGGAAGAAAATTCTAGTTCCATCAGAAAGAAAAG	15180
wMelOctoless      ------------------------------------------------------------	2105
                                                                              

wMelCS_b          GTCGGTATTTCTTGAACTTGGTGAAGTAGAGACGATATCTAACTCTAAAATTAGAGCTGG	15240
wMelPop2          GTCGGTATTTCTTGAACTTGGTGAAGTAGAGACGATATCTAACTCTAAAATTAGAGCTGG	15240
wMelOctoless      ------------------------------------------------------------	2105
                                                                              

wMelCS_b          TAGAGTAACTTCCATTTCAAATCAACTAAGTAGGGAAAGTGTTATTGATATAAACAAAAA	15300
wMelPop2          TAGAGTAACTTCCATTTCAAATCAACTAAGTAGGGAAAGTGTTATTGATATAAACAAAAA	15300
wMelOctoless      ------------------------------------------------------------	2105
                                                                              

wMelCS_b          AATTACAAATAGTGCTACTCGAACGTCTTCATGGATAAATGATTTATTTGGTTGGATAAG	15360
wMelPop2          AATTACAAATAGTGCTACTCGAACGTCTTCATGGATAAATGATTTATTTGGTTGGATAAG	15360
wMelOctoless      ------------------------------------------------------------	2105
                                                                              

wMelCS_b          AAGCTCTGTGAGTGGGTTATTAGGTTCTGAGTTACCTGAAGTAGTATCAAGTACTAAAAG	15420
wMelPop2          AAGCTCTGTGAGTGGGTTATTAGGTTCTGAGTTACCTGAAGTAGTATCAAGTACTAAAAG	15420
wMelOctoless      ------------------------------------------------------------	2105
                                                                              

wMelCS_b          TCCAATCTCACAAGTTGATGCAAAAATGGATGTAAACGGTACGATAATGTTACTTGACTT	15480
wMelPop2          TCCAATCTCACAAGTTGATGCAAAAATGGATGTAAACGGTACGATAATGTTACTTGACTT	15480
wMelOctoless      ------------------------------------------------------------	2105
                                                                              

wMelCS_b          ATTAATTAGAAAGGTTACAGATCAAAAGTATATTTCTACAGCAGATCAGTCTATATCTCC	15540
wMelPop2          ATTAATTAGAAAGGTTACAGATCAAAAGTATATTTCTACAGCAGATCAGTCTATATCTCC	15540
wMelOctoless      ------------------------------------------------------------	2105
                                                                              

wMelCS_b          ACTAGAAGCACAGGGATATGCACTCAATATTACAAAGAGATTTGAGAAAGTAGTAGAACA	15600
wMelPop2          ACTAGAAGCACAGGGATATGCACTCAATATTACAAAGAGATTTGAGAAAGTAGTAGAACA	15600
wMelOctoless      ------------------------------------------------------------	2105
                                                                              

wMelCS_b          AGCTGGATTAAAAAGTGGCATATCAATGCATCGATTAAATATTGATTTTGTGGAAATACA	15660
wMelPop2          AGCTGGATTAAAAAGTGGCATATCAATGCATCGATTAAATATTGATTTTGTGGAAATACA	15660
wMelOctoless      ------------------------------------------------------------	2105
                                                                              

wMelCS_b          GAAAGAAGTTACAGGAAAAATCATGAGTGGTAAATTTGATGAGATCTCAGGAGTTTTAAG	15720
wMelPop2          GAAAGAAGTTACAGGAAAAATCATGAGTGGTAAATTTGATGAGATCTCAGGAGTTTTAAG	15720
wMelOctoless      ------------------------------------------------------------	2105
                                                                              

wMelCS_b          TTCGTATTTAGAGAAAGCATGTCCTAGTAGAGAAGCAGGATGTCCTGGTAAGTTAAGTTC	15780
wMelPop2          TTCGTATTTAGAGAAAGCATGTCCTAGTAGAGAAGCAGGATGTCCTGGTAAGTTAAGTTC	15780
wMelOctoless      ------------------------------------------------------------	2105
                                                                              

wMelCS_b          GAAGAAGTTTGACAAGTTTATGGTAGAGTTTAATAGCAGGCTAAATGTTGTACTAAATCG	15840
wMelPop2          GAAGAAGTTTGACAAGTTTATGGTAGAGTTTAATAGCAGGCTAAATGTTGTACTAAATCG	15840
wMelOctoless      ------------------------------------------------------------	2105
                                                                              

wMelCS_b          ATCAATACAACGGATATTACACAACGGAGATGGTAGATTAGAAGTTGATGATGCAAAGCA	15900
wMelPop2          ATCAATACAACGGATATTACACAACGGAGATGGTAGATTAGAAGTTGATGATGCAAAGCA	15900
wMelOctoless      ------------------------------------------------------------	2105
                                                                              

wMelCS_b          AATGAATTTAGAGCCTCAAAGTTATTTAAGTAATGCTTCCGTTCAAGGCCATTCAAAGGA	15960
wMelPop2          AATGAATTTAGAGCCTCAAAGTTATTTAAGTAATGCTTCCGTTCAAGGCCATTCAAAGGA	15960
wMelOctoless      ------------------------------------------------------------	2105
                                                                              

wMelCS_b          CAAAGTATCAACTTGTCTTTCTGAGATAGGAGTAACTAAGCTTGGAGGTAATCTCAATAG	16020
wMelPop2          CAAAGTATCAACTTGTCTTTCTGAGATAGGAGTAACTAAGCTTGGAGGTAATCTCAATAG	16020
wMelOctoless      ------------------------------------------------------------	2105
                                                                              

wMelCS_b          GTAGGTTATAATATAAGAGGTAATATGCCAAGTAGTGGAAAATTTAAAGTGAAGGTAGCC	16080
wMelPop2          GTAGGTTATAATATAAGAGGTAATATGCCAAGTAGTGGAAAATTTAAAGTGAAGGTAGCC	16080
wMelOctoless      ------------------------------------------------------------	2105
                                                                              

wMelCS_b          AAAATAATTAGGGATACCAGACCAAGTTTGATGGTCTTAATGCTAAAATGGATGAAGTAG	16140
wMelPop2          AAAATAATTAGGGATACCAGACCAAGTTTGATGGTCTTAATGCTAAAATGGATGAAGTAG	16140
wMelOctoless      ------------------------------------------------------------	2105
                                                                              

wMelCS_b          ACATTAAATGCTAAGTGATTAATGTATTTTCCATATTGAACTTACAGCACGTAGCTTTGA	16200
wMelPop2          ACATTAAATGCTAAGTGATTAATGTATTTTCCATATTGAACTTACAGCACGTAGCTTTGA	16200
wMelOctoless      ------------------------------------------------------------	2105
                                                                              

wMelCS_b          TATAGAAGTTTGGGTAACGTTATGATAGTAATTTATATAATTCTTTGTGCAATCTTCATA	16260
wMelPop2          TATAGAAGTTTGGGTAACGTTATGATAGTAATTTATATAATTCTTTGTGCAATCTTCATA	16260
wMelOctoless      ------------------------------------------------------------	2105
                                                                              

wMelCS_b          GCTGTTTTAGATAGTTCACTAGATTCTTAATTAGGTGATATGTCGAACTTAGAGAAGGTT	16320
wMelPop2          GCTGTTTTAGATAGTTCACTAGATTCTTAATTAGGTGATATGTCGAACTTAGAGAAGGTT	16320
wMelOctoless      ------------------------------------------------------------	2105
                                                                              

wMelCS_b          TTCATAAATGTTGAAGTGAATAATTATGTTTTTTCCTTGAGTTGTAAAATTTCAGAATGA	16380
wMelPop2          TTCATAAATGTTGAAGTGAATAATTATGTTTTTTCCTTGAGTTGTAAAATTTCAGAATGA	16380
wMelOctoless      ------------------------------------------------------------	2105
                                                                              

wMelCS_b          GAGAGACCGGTAATTTGAGCGATAACATCTATAGAGACACCGGCCTTGAGTGAGTTTTTT	16440
wMelPop2          GAGAGACCGGTAATTTGAGCGATAACATCTATAGAGACACCGGCCTTGAGTGAGTTTTTT	16440
wMelOctoless      ------------------------------------------------------------	2105
                                                                              

wMelCS_b          GCAACTTCAATTTTACCTTCAATTTTACCTTCAATTTTACCTTTTTCATGGCCGATTTGG	16500
wMelPop2          GCAACTTCAATTTTACCTTCAATTTTACCTTCAATTTTACCTTTTTCATGGCCGATTTGG	16500
wMelOctoless      ------------------------------------------------------------	2105
                                                                              

wMelCS_b          ATGCCTTCTTGTCTACCTTTTTCGTGACCAACTTTAAGACCCTCATCAAATTTTTGAGCG	16560
wMelPop2          ATGCCTTCTTGTCTACCTTTTTCGTGACCAACTTTAAGACCCTCATCAAATTTTTGAGCG	16560
wMelOctoless      ------------------------------------------------------------	2105
                                                                              

wMelCS_b          AAAGCAGCAATCTCATCCATTATGCGTTTTTTCATTTGCTCATATGCTAGTAACTCTTCT	16620
wMelPop2          AAAGCAGCAATCTCATCCATTATGCGTTTTTTCATTTGCTCATATGCTAGTAACTCTTCT	16620
wMelOctoless      ------------------------------------------------------------	2105
                                                                              

wMelCS_b          TCTGACCAATTAAACTTATTCATCTCTTCATAAGCTCGTTTTATTATTACGTCACTACCA	16680
wMelPop2          TCTGACCAATTAAACTTATTCATCTCTTCATAAGCTCGTTTTATTATTACGTCACTACCA	16680
wMelOctoless      ------------------------------------------------------------	2105
                                                                              

wMelCS_b          ACTATTTTATCTAGGTCTTCTTCGTTTGTTTCTGCTGCATATCGGAAAAAATAACACCAT	16740
wMelPop2          ACTATTTTATCTAGGTCTTCTTCGTTTGTTTCTGCTGCATATCGGAAAAAATAACACCAT	16740
wMelOctoless      ------------------------------------------------------------	2105
                                                                              

wMelCS_b          TTTTCTACTATATTTTCTAGTTGGTCTTCTTTTGTCTTTGTAAATTTTGGTAATTCTATG	16800
wMelPop2          TTTTCTACTATATTTTCTAGTTGGTCTTCTTTTGTCTTTGTAAATTTTGGTAATTCTATG	16800
wMelOctoless      ------------------------------------------------------------	2105
                                                                              

wMelCS_b          AATACGAAGTAAAAATCCTTTAAGTCATGTTCAAAGCTATTTTGATCTAAAATGACATGA	16860
wMelPop2          AATACGAAGTAAAAATCCTTTAAGTCATGTTCAAAGCTATTTTGATCTAAAATGACATGA	16860
wMelOctoless      ------------------------------------------------------------	2105
                                                                              

wMelCS_b          TTAGATTTATACTCAGACTTATCTGGAAAAATAATACAATCAGCAACAGCAATAAAGATA	16920
wMelPop2          TTAGATTTATACTCAGACTTATCTGGAAAAATAATACAATCAGCAACAGCAATAAAGATA	16920
wMelOctoless      ------------------------------------------------------------	2105
                                                                              

wMelCS_b          ATTTCTTTGAGGTTATGATAATCATCACCTTGATCAGCTTGACTTAAGTAGGCTTTGGCA	16980
wMelPop2          ATTTCTTTGAGGTTATGATAATCATCACCTTGATCAGCTTGACTTAAGTAGGCTTTGGCA	16980
wMelOctoless      ------------------------------------------------------------	2105
                                                                              

wMelCS_b          GCATAATATTGAGCACGCTTTTCGAAGCCCTTGGTCTTAGTGAACTGCATTTCTATAATA	17040
wMelPop2          GCATAATATTGAGCACGCTTTTCGAAGCCCTTGGTCTTAGTGAACTGCATTTCTATAATA	17040
wMelOctoless      ------------------------------------------------------------	2105
                                                                              

wMelCS_b          TATCTTGAACCTTGAGAGTCTTTACAAAGAACATCGACAATACTTTG-------------	17087
wMelPop2          TATCTTGAACCTTGAGAGTCTTTACAAAGAACATCGACAATACTTTGCTTTTTAGCGGCA	17100
wMelOctoless      ------------------------------------------------------------	2105
                                                                              

wMelCS_b          ------------------------------------------------------------	17087
wMelPop2          ATCTCAGGATCCAAAATGGTAGCTAAGAATTCAACATCGTGAATAGCAGCCAAGCCAGTA	17160
wMelOctoless      ------------------------------------------------------------	2105
                                                                              

wMelCS_b          ------------------------------------------------------------	17087
wMelPop2          AAGCCTAAAATATCGTTCAAGAAATGAATGAGGATATCTTTATTCTTCTCGGTGCCAAAT	17220
wMelOctoless      ------------------------------------------------------------	2105
                                                                              

wMelCS_b          ------------------------------------------------------------	17087
wMelPop2          ATTCTTTTGAAGGCATAATCGTTGCGTGCGTCAAGAAACTTGGAAAGAGCCATGAGAAAG	17280
wMelOctoless      ------------------------------------------------------------	2105
                                                                              

wMelCS_b          ------------------------------------------------------------	17087
wMelPop2          TAAGATAAAAAGCATTAATTATTATACACAATTGTGAGGAAATGTTCAATCTTTTTATTG	17340
wMelOctoless      ------------------------------------------------------------	2105
                                                                              

wMelCS_b          ------------------------------------------------------------	17087
wMelPop2          TTTTAAATGTGTTGATGAAAAAACGTCTGTCAGAGATCATCTGAGAATTGCATTTAAGGC	17400
wMelOctoless      ------------------------------------------------------------	2105
                                                                              

wMelCS_b          ------------------------------------------------------------	17087
wMelPop2          TTTAGATGAAAGAGGGGATATCATCTTTTTATAGTTGCCTTATAAAAGGCCTTAAAACCA	17460
wMelOctoless      ------------------------------------------------------------	2105
                                                                              

wMelCS_b          ------------------------------------------------------------	17087
wMelPop2          CAGCAAATGAATTGATGAGCTATTAAGAGCTTAAAAATATTTATTTTCAGTGTGAGAGAC	17520
wMelOctoless      ------------------------------------------------------------	2105
                                                                              

wMelCS_b          ------------------------------------------------------------	17087
wMelPop2          TAACCTCCTAATAAAAATACGAGCCTAAAAGCTCAATTACGATTTACCTAACATCGTGAG	17580
wMelOctoless      ------------------------------------------------------------	2105
                                                                              

wMelCS_b          ------------------------------------------------------------	17087
wMelPop2          GACAGGTTTGTCAATCTCTCACACCTTATATTTTAAAATATTCAAAAAATAATATCAACA	17640
wMelOctoless      ------------------------------------------------------------	2105
                                                                              

wMelCS_b          ------------------------------------------------------------	17087
wMelPop2          TATTTTGGTAGCAAATTTACGTTGGATCTATATCCTGTAAGTATGGGCGAAAAAAAGAAG	17700
wMelOctoless      ------------------------------------------------------------	2105
                                                                              

wMelCS_b          ------------------------------------------------------------	17087
wMelPop2          GTTATAATATATACAGATGGATGGAAATCCAGGGCCTGGTGGATGGGCAGCCGTGGTAAT	17760
wMelOctoless      ------------------------------------------------------------	2105
                                                                              

wMelCS_b          ------------------------------------------------------------	17087
wMelPop2          GTATGAAAATAAAAGTGTCTTTATCAAAAAACGTATCTCTGGAGGTGAAAACAAATAACA	17820
wMelOctoless      ------------------------------------------------------------	2105
                                                                              

wMelCS_b          ------------------------------------------------------------	17087
wMelPop2          AGATGGAGCTAAAGGCTGTAATTAATGGACTAAAGATGTTAAAAATTTCCTGCAAAGTTA	17880
wMelOctoless      ------------------------------------------------------------	2105
                                                                              

wMelCS_b          ------------------------------------------------------------	17087
wMelPop2          TTGTACACACTGATAGTCAGTATATTAAACAAGGTATAACAGGATGGATCAACAAGTGGA	17940
wMelOctoless      ------------------------------------------------------------	2105
                                                                              

wMelCS_b          ------------------------------------------------------------	17087
wMelPop2          AAACAAATGGTTGGAAGACAGCTGATAAAAAGCCAGTAAAGAACAGGGAATTATGGCAGG	18000
wMelOctoless      ------------------------------------------------------------	2105
                                                                              

wMelCS_b          ------------------------------------------------------------	17087
wMelPop2          AGCTAGATGAAGTTGCTTTACAGCATGATGTTAATTGGAAGTGGGTTAGAGCTCACAGTG	18060
wMelOctoless      ------------------------------------------------------------	2105
                                                                              

wMelCS_b          ------------------------------------------------------------	17087
wMelPop2          GTAATACCTATAATGAAGAGGCAGATAGACTTGCTAGAAAGGAATCTAAAAAGCTAAAAT	18120
wMelOctoless      ------------------------------------------------------------	2105
                                                                              

wMelCS_b          ------------------------------------------------------------	17087
wMelPop2          ATAGAGATTGTGAGATCAAGAAATCACAAAAAAATAGAGGGAGCTCTAAGTTTCATAGAT	18180
wMelOctoless      ------------------------------------------------------------	2105
                                                                              

wMelCS_b          ------------------------------------------------------------	17087
wMelPop2          TGGAGGGAGTGTTATGGCAATAATTCTTTTAGACACAAAAACTATAAACCGTATAGCAGC	18240
wMelOctoless      ------------------------------------------------------------	2105
                                                                              

wMelCS_b          ------------------------------------------------------------	17087
wMelPop2          AGGAGAGGTAATAGAAAGGCCAGCGAGTTTAGTAAAGGAATTAGTAGAAAATGCAATAGA	18300
wMelOctoless      ------------------------------------------------------------	2105
                                                                              

wMelCS_b          ------------------------------------------------------------	17087
wMelPop2          TGCTGGAAGTTCAGAAATAGAGATTAAAATAGAAAGTGGTGGACGTAACCTTATAACTGT	18360
wMelOctoless      ------------------------------------------------------------	2105
                                                                              

wMelCS_b          ------------------------------------------------------------	17087
wMelPop2          GATAGATGATGGAAATGGAATAGAAAAGAACGATCTGGAACTAGCACTTATGAGGCATGC	18420
wMelOctoless      ------------------------------------------------------------	2105
                                                                              

wMelCS_b          ------------------------------------------------------------	17087
wMelPop2          CACTTCAAAATTAAGTGATAGTGAGTTAATAGAGATCAGACATCTTGGCTTTAGAGGAGA	18480
wMelOctoless      ------------------------------------------------------------	2105
                                                                              

wMelCS_b          ------------------------------------------------------------	17087
wMelPop2          GGCTCTGCCTTCAATTGCAGCAGTAAGCAGAATGAAATTATCGTCTAAGGCAAGTGGAGC	18540
wMelOctoless      ------------------------------------------------------------	2105
                                                                              

wMelCS_b          ------------------------------------------------------------	17087
wMelPop2          AAAGGAAGCATGGTCTATAAGGTATGAGGGAGGAGAAAAAATAAGAGAGATTACCCCTTG	18600
wMelOctoless      ------------------------------------------------------------	2105
                                                                              

wMelCS_b          ------------------------------------------------------------	17087
wMelPop2          TTCTTTGTTGCAAGGTACATATATTGAAGTTCGTGACTTATTTTTTGCTACACCAAATAG	18660
wMelOctoless      ------------------------------------------------------------	2105
                                                                              

wMelCS_b          ------------------------------------------------------------	17087
wMelPop2          ACTAAAGTTTCTAAAAACCGAAAGGGCAGAAACACAAAGTATTGTTGATATTGTGAATAA	18720
wMelOctoless      ------------------------------------------------------------	2105
                                                                              

wMelCS_b          ------------------------------------------------------------	17087
wMelPop2          CTTAGCGATGATTAATTATAGTATTGGGTTTACTCTCACTTCTGGTAATAAAAAGCTCTT	18780
wMelOctoless      ------------------------------------------------------------	2105
                                                                              

wMelCS_b          ------------------------------------------------------------	17087
wMelPop2          AAAATATGTTAAGCAAACTTCGCTGTTCAACAGATTATGTGAAATAGAAGAAGAATTTCA	18840
wMelOctoless      ------------------------------------------------------------	2105
                                                                              

wMelCS_b          ------------------------------------------------------------	17087
wMelPop2          AAGCAATTCACTGGAAGTTAAAGAGGAAGAAGAAGGCATCAAACTTAAGGGACACATCTG	18900
wMelOctoless      ------------------------------------------------------------	2105
                                                                              

wMelCS_b          ------------------------------------------------------------	17087
wMelPop2          TAAACCTAATGTCAATCGTGGCAACTCAACTCAGATTTATACGTTTGTTAATGGAAGGCC	18960
wMelOctoless      ------------------------------------------------------------	2105
                                                                              

wMelCS_b          ------------------------------------------------------------	17087
wMelPop2          AATAAAAGACAATCTACTTGTTGGTGCAATTAGATATGCGTATCACGATTTTATTCCAAA	19020
wMelOctoless      ------------------------------------------------------------	2105
                                                                              

wMelCS_b          ------------------------------------------------------------	17087
wMelPop2          CAATAGGTATCCTTTTGCAGTGTTGCATTTAGAAGTACCATATGACCAAGTAGATGTAAA	19080
wMelOctoless      ------------------------------------------------------------	2105
                                                                              

wMelCS_b          ------------------------------------------------------------	17087
wMelPop2          TGTGCATCCAAATAAATCGGAAGTAAGATTTCAGAATAAAAGGCTAATATATGAAATAGT	19140
wMelOctoless      ------------------------------------------------------------	2105
                                                                              

wMelCS_b          ------------------------------------------------------------	17087
wMelPop2          GAGAAGAGGGATAATAAAAACACTATCAACGAGATTTGCAGCGGGTGATCAAGGTATTGA	19200
wMelOctoless      ------------------------------------------------------------	2105
                                                                              

wMelCS_b          ------------------------------------------------------------	17087
wMelPop2          AGAGGAGCTAATTTTTAATGATAGTAAAAGCCAAGAGCAGGTTGATAGTCAAGAGAAAAA	19260
wMelOctoless      ------------------------------------------------------------	2105
                                                                              

wMelCS_b          ------------------------------------------------------------	17087
wMelPop2          AGATCAAAAAGAGTTTTATGAAAAGAGACCAAGTCTTTTAGAAAATCGTCTAATGAAAGA	19320
wMelOctoless      ------------------------------------------------------------	2105
                                                                              

wMelCS_b          ------------------------------------------------------------	17087
wMelPop2          ATTCAATGCACCAGATGAAAGAAGACAAAGCTTACCAGAAACTTTTAAGTATGGAGAATC	19380
wMelOctoless      ------------------------------------------------------------	2105
                                                                              

wMelCS_b          ------------------------------------------------------------	17087
wMelPop2          CCTACCCCAAAAGGGAACGATGGTTTTAGAAAGGAAGCAAATTGATTTGGTAGAGGATCA	19440
wMelOctoless      ------------------------------------------------------------	2105
                                                                              

wMelCS_b          ------------------------------------------------------------	17087
wMelPop2          TCCCCTAGGATATGCACGTTGTCAGGTCCACAATACTTACATTATTGCTGAGGCTGGAGA	19500
wMelOctoless      ------------------------------------------------------------	2105
                                                                              

wMelCS_b          ------------------------------------------------------------	17087
wMelPop2          TAGGCTGATTATAGTAGATCAACATGCAGCCTATGAGAGGTTGATATACGAGTGCTTAAA	19560
wMelOctoless      ------------------------------------------------------------	2105
                                                                              

wMelCS_b          ------------------------------------------------------------	17087
wMelPop2          GCAAAAATCAAGCATAAAAAGACAAAAACTTCTTCCTGAAACAGTTGAAATTAAAAACCA	19620
wMelOctoless      ------------------------------------------------------------	2105
                                                                              

wMelCS_b          ------------------------------------------------------------	17087
wMelPop2          AGCTGGAATGGGGATGGTTAAAACTTATAAAGATGAGCTTTTTGAAATGGGTTTTGATAT	19680
wMelOctoless      ------------------------------------------------------------	2105
                                                                              

wMelCS_b          ------------------------------------------------------------	17087
wMelPop2          TGAAATACAATCAGAAGATAAAGTAACGATAAAAGAAATACCTGCAATCTTGGGAACAAT	19740
wMelOctoless      ------------------------------------------------------------	2105
                                                                              

wMelCS_b          ------------------------------------------------------------	17087
wMelPop2          AGATATAAAAGAGATGCTAGTTGATATAGTAGATAAGTTAATGGAAATGGAAGATACGTT	19800
wMelOctoless      ------------------------------------------------------------	2105
                                                                              

wMelCS_b          ------------------------------------------------------------	17087
wMelPop2          GCCAATAGAGGATAAGGTGAATAAAATATCAGCCACAATCGCTTGCCATGGAGCAGGAAG	19860
wMelOctoless      ------------------------------------------------------------	2105
                                                                              

wMelCS_b          ------------------------------------------------------------	17087
wMelPop2          AAAAATGAAATTGGAAGAGATGAATGAGATACTAAGACAAATTGAGAAAACTCCATATTC	19920
wMelOctoless      ------------------------------------------------------------	2105
                                                                              

wMelCS_b          ------------------------------------------------------------	17087
wMelPop2          TGGTCATGAAAGACCAACTTATATAGAAATGAAACTAATTGATATAGAAAAATTGTTTGA	19980
wMelOctoless      ------------------------------------------------------------	2105
                                                                              

wMelCS_b          ------------------------------------------------------------	17087
wMelPop2          AAGGAGATGAGTTCAGTTTGTCAAAAAGGTTCCCAATTAAGTATACGTAACAGCTCTTCT	20040
wMelOctoless      ------------------------------------------------------------	2105
                                                                              

wMelCS_b          ------------------------------------------------------------	17087
wMelPop2          GGTTATGGAGTATAAAATGTGAAAAAAGAGAATAAATGCTCTAATTTTTTAGATTACAAA	20100
wMelOctoless      ------------------------------------------------------------	2105
                                                                              

wMelCS_b          ------------------------------------------------------------	17087
wMelPop2          GTAATAGGACAGGAAGTAAGAAATCGTAGGTTAGCAAAGGGATATACTCAAAAAGATTTA	20160
wMelOctoless      ------------------------------------------------------------	2105
                                                                              

wMelCS_b          ------------------------------------------------------------	17087
wMelPop2          GCAAAAAAAATCGATACAACATATCAGGTAATACTGCAATATGAAAAAGGAACACGCAGA	20220
wMelOctoless      ------------------------------------------------------------	2105
                                                                              

wMelCS_b          ------------------------------------------------------------	17087
wMelPop2          ATTTCAATTAAGAAGTTATATGAATTAGCAGAAGCATTATCAACAACTGCTAGAGATCTA	20280
wMelOctoless      ------------------------------------------------------------	2105
                                                                              

wMelCS_b          ------------------------------------------------------------	17087
wMelPop2          GCTTGCGGACAAGAAGTATCAAATGAGGAAAGGTATGAGGAAGAAGAGATATTAAATCTA	20340
wMelOctoless      ------------------------------------------------------------	2105
                                                                              

wMelCS_b          ------------------------------------------------------------	17087
wMelPop2          GTAAGAAGACATAAAGAGATTAAGGACCAAGAATTACGAGAAACGTTTTATTTATTAACT	20400
wMelOctoless      ------------------------------------------------------------	2105
                                                                              

wMelCS_b          ------------------------------------------------------------	17087
wMelPop2          AAATTCATCCGTATTAGTGAGGAAGAAAGTGGAAAGGCAGTAAAAGTAGAGGTGGCAAAG	20460
wMelOctoless      ------------------------------------------------------------	2105
                                                                              

wMelCS_b          ------------------------------------------------------------	17087
wMelPop2          GGTTTAGTTAAGGAAGGAGTTTCTGCTCATGTTATCTCTCAAACGACCAGTTTATCTATT	20520
wMelOctoless      ------------------------------------------------------------	2105
                                                                              

wMelCS_b          ------------------------------------------------------------	17087
wMelPop2          GATGAATATGATAATGATGAGAAAAAAATTTCCATTCCGTATAAAGTAGGTCAAAGAATA	20580
wMelOctoless      ------------------------------------------------------------	2105
                                                                              

wMelCS_b          ------------------------------------------------------------	17087
wMelPop2          AAAGAATGGAGATTGAGAAGAGGATACACTCAAGAAGATTTAGCAAGTAAAGTGGGCATA	20640
wMelOctoless      ------------------------------------------------------------	2105
                                                                              

wMelCS_b          ------------------------------------------------------------	17087
wMelPop2          ATAAATCAAAGAATATATGAATATGAACAAGGACGAGCTGCTGTTTCACTTGAAATGTTG	20700
wMelOctoless      ------------------------------------------------------------	2105
                                                                              

wMelCS_b          ------------------------------------------------------------	17087
wMelPop2          AATGAAATAGCAAAGGTACTATTAATTAATATTACAGATCTGCTTCCAGAAACAAGAGAA	20760
wMelOctoless      ------------------------------------------------------------	2105
                                                                              

wMelCS_b          ------------------------------------------------------------	17087
wMelPop2          AATGAGAATAGTGAAGCAGAGCTATCAAGGTTAATAGAAGAATACAAAAAGATTAAAAGC	20820
wMelOctoless      ------------------------------------------------------------	2105
                                                                              

wMelCS_b          ------------------------------------------------------------	17087
wMelPop2          CAAGAACTACGTGATGTACTAATAAAGTCTCTGCTTGAAAGCATACAAATTTGCAAAGAG	20880
wMelOctoless      ------------------------------------------------------------	2105
                                                                              

wMelCS_b          ------------------------------------------------------------	17087
wMelPop2          AAAGTAAAGAAAATAGAAAAGATAAAAATTGCAAAGAACTTAGTTAAGGAAGGAATTTCT	20940
wMelOctoless      ------------------------------------------------------------	2105
                                                                              

wMelCS_b          ------------------------------------------------------------	17087
wMelPop2          ATCAATATTATTTTAAAAACAGTGGGCATCTCTTTAGACGAAATTCAACAAATTTAAAAT	21000
wMelOctoless      ------------------------------------------------------------	2105
                                                                              

wMelCS_b          ------------------------------------------------------------	17087
wMelPop2          AAAAAATCAGTATCTATTAATATCTTTACTTTTTGATGAAAAAATAAGTAAAAAAGATTG	21060
wMelOctoless      ------------------------------------------------------------	2105
                                                                              

wMelCS_b          ------------------------------------------------------------	17087
wMelPop2          AAAAATTGATTTGACTTCACTCAAAAGCTATGGCCTTATGCCAATGCTGATAAAAAACAG	21120
wMelOctoless      ------------------------------------------------------------	2105
                                                                              

wMelCS_b          ------------------------------------------------------------	17087
wMelPop2          CAGTAAATATATAAAAACATTTTGTTATTAGTGAAGGGTAATTTTTATGAATAATAAGGA	21180
wMelOctoless      ------------------------------------------------------------	2105
                                                                              

wMelCS_b          ------------------------------------------------------------	17087
wMelPop2          AAACAGTAAAGATCGTAGAGAAGAAATAGAATTCAGAGCATTAGAAAGCAACGGTAAAGC	21240
wMelOctoless      ------------------------------------------------------------	2105
                                                                              

wMelCS_b          ------------------------------------------------------------	17087
wMelPop2          ACTACTTGATCGTGAAGTAATAGAAACGTTTCTAAGTGCAGTGCATGACAGGGAAGAAGC	21300
wMelOctoless      ------------------------------------------------------------	2105
                                                                              

wMelCS_b          ------------------------------------------------------------	17087
wMelPop2          TCGAATTATTGCTAGAAAGCTAATAGATAGTTTTGGAATAGGAGGAGTTTTAGGCCAGGA	21360
wMelOctoless      ------------------------------------------------------------	2105
                                                                              

wMelCS_b          ------------------------------------------------------------	17087
wMelPop2          AATAGATGACTTGAAAACTATAGAAGGGATAACTGACTCTACAGTAGCAGTAGTTTTATG	21420
wMelOctoless      ------------------------------------------------------------	2105
                                                                              

wMelCS_b          ------------------------------------------------------------	17087
wMelPop2          CCTAAAGGAAGCTGCAAAGAGAGTACCAAGAGAAGAGTTAAAGAAAGGACCTGTAATGGA	21480
wMelOctoless      ------------------------------------------------------------	2105
                                                                              

wMelCS_b          ------------------------------------------------------------	17087
wMelPop2          TAACTTGGAAACCATAGTAAAATATTTGAGGGTGAGTATTGGTGTGCGCCAAGAAGTGCG	21540
wMelOctoless      ------------------------------------------------------------	2105
                                                                              

wMelCS_b          ------------------------------------------------------------	17087
wMelPop2          TAAGGAACAGTTGGTGAAAATCCAACACGGGTAAAGCTTAGCCGGCAACCTGGAACAAAC	21600
wMelOctoless      ------------------------------------------------------------	2105
                                                                              

wMelCS_b          ------------------------------------------------------------	17087
wMelPop2          CATTATGCTGCGTAAGGTAACGAGCGTAGTAAAGCTAATGGAATGGACAACATAGGGTGC	21660
wMelOctoless      ------------------------------------------------------------	2105
                                                                              

wMelCS_b          ------------------------------------------------------------	17087
wMelPop2          AACGAAAGTGAAGGTATTGAGTCCCGTAATTCACGCGTCATGGGGGCTGACACTTTACAT	21720
wMelOctoless      ------------------------------------------------------------	2105
                                                                              

wMelCS_b          ------------------------------------------------------------	17087
wMelPop2          TTGGTGGAAGGCAACATGGGTAATAACGCTAAGGCAAGATATTACTCACCTCATCGGGAT	21780
wMelOctoless      ------------------------------------------------------------	2105
                                                                              

wMelCS_b          ------------------------------------------------------------	17087
wMelPop2          CGAAGGCCGCGTCATATGTTGAGATGGACCTTACGTGAACTTGGGAGATCCTTTGTATTC	21840
wMelOctoless      ------------------------------------------------------------	2105
                                                                              

wMelCS_b          ------------------------------------------------------------	17087
wMelPop2          CTGTAAGGGTACTCTGGAACAAGTCAATAAAGGCGAGGACTGGAGGAAGATGCAAAGGAA	21900
wMelOctoless      ------------------------------------------------------------	2105
                                                                              

wMelCS_b          ------------------------------------------------------------	17087
wMelPop2          GTCGGACTAACTGATAGTACTCGGAGTGTGGGAAAGCCACATACAAGGGGAAGCGGTTAG	21960
wMelOctoless      ------------------------------------------------------------	2105
                                                                              

wMelCS_b          ------------------------------------------------------------	17087
wMelPop2          CAATATAGTGACTGGTATAGGGATTGCTATACCAATACAACAGAGATTAGAGGAGTATGC	22020
wMelOctoless      ------------------------------------------------------------	2105
                                                                              

wMelCS_b          ------------------------------------------------------------	17087
wMelPop2          AAGGAAAACTAAACCAGATAGCAGTAAGGGCTAAGCAAGATAAGCGAGTAAAATTTACAT	22080
wMelOctoless      ------------------------------------------------------------	2105
                                                                              

wMelCS_b          ------------------------------------------------------------	17087
wMelPop2          CATTAGTTCATTTGATTAATGAAGAGAATCTTGCAGAGTGTTATAAGGAACTAAAACGCA	22140
wMelOctoless      ------------------------------------------------------------	2105
                                                                              

wMelCS_b          ------------------------------------------------------------	17087
wMelPop2          ACAAGGCTTGTGGTATAGATCGTGTGACAGTGGAAGCTTATGGAGAAAATCTAGAAGAGA	22200
wMelOctoless      ------------------------------------------------------------	2105
                                                                              

wMelCS_b          ------------------------------------------------------------	17087
wMelPop2          AACTTAAAACACTAGTGGATAGTATGAAGAGAAAACAATATCACCGCTACCAGTGAAAAG	22260
wMelOctoless      ------------------------------------------------------------	2105
                                                                              

wMelCS_b          ------------------------------------------------------------	17087
wMelPop2          GGTATACATACCCAAAGCCGGGAGCAAAGAGAAGCGCGGTCTCGGAATACCATCAACGGA	22320
wMelOctoless      ------------------------------------------------------------	2105
                                                                              

wMelCS_b          ------------------------------------------------------------	17087
wMelPop2          AGATAAGTTGGTACAGGTAATGCTAAAGAAGATATTAGAAAATATTTATGAAGCAAACTT	22380
wMelOctoless      ------------------------------------------------------------	2105
                                                                              

wMelCS_b          ------------------------------------------------------------	17087
wMelPop2          TATGGACAGCTCGTATGGATTTCGACCAGGAAGAAATTGTCATCAGGCGATAAACGCTCT	22440
wMelOctoless      ------------------------------------------------------------	2105
                                                                              

wMelCS_b          ------------------------------------------------------------	17087
wMelPop2          AGATAAAGCAGTTATGCACAAACCAATTAACTATATTGTAGAAGTGGATATCAAGAAGTT	22500
wMelOctoless      ------------------------------------------------------------	2105
                                                                              

wMelCS_b          ------------------------------------------------------------	17087
wMelPop2          CTTTGATAATGTTCAACATAAATGGCTAATGAATTGTCTAAGGGAACGAATAGCTGACCC	22560
wMelOctoless      ------------------------------------------------------------	2105
                                                                              

wMelCS_b          ------------------------------------------------------------	17087
wMelPop2          AAATTTATTGTGGTTAATAAAACGATTTCTAAAGGCAGGAATAGTCGAAGTTGGATGTTA	22620
wMelOctoless      ------------------------------------------------------------	2105
                                                                              

wMelCS_b          ------------------------------------------------------------	17087
wMelPop2          TAAAGCAACCGATCAAGGCACACCACAAGGTGGTATAGTAAGCCCTGTCTTAGCTAATAT	22680
wMelOctoless      ------------------------------------------------------------	2105
                                                                              

wMelCS_b          ------------------------------------------------------------	17087
wMelPop2          ATACTTACACTATGTGCTGGACTTATGGTTTGAAAAGAAATTTAAGCCAAAAGCCAGAGG	22740
wMelOctoless      ------------------------------------------------------------	2105
                                                                              

wMelCS_b          ------------------------------------------------------------	17087
wMelPop2          ATATTTACAGCTAATAAGGTTTTGCGACGATTTTGTAGTTGGCTGCGAGAGGGAAGAAGA	22800
wMelOctoless      ------------------------------------------------------------	2105
                                                                              

wMelCS_b          ------------------------------------------------------------	17087
wMelPop2          CGCAAAAGAATTTCTAGAATTACTGAAACAAAGACTAAGTAAATTTGGGTTGGAAATAGC	22860
wMelOctoless      ------------------------------------------------------------	2105
                                                                              

wMelCS_b          ------------------------------------------------------------	17087
wMelPop2          TGAAAATAAAACAAAAATAGTAAAGTTTGGTAAGAAAGAATGGTATCAAGCAGAAAGAGA	22920
wMelOctoless      ------------------------------------------------------------	2105
                                                                              

wMelCS_b          ------------------------------------------------------------	17087
wMelPop2          GAAACGTAGGACGGCTAGCTTCAACTTTCTAGGATTTACACATTATTGTGGAAAAAGTCG	22980
wMelOctoless      ------------------------------------------------------------	2105
                                                                              

wMelCS_b          ------------------------------------------------------------	17087
wMelPop2          TAATGGTAAACTTATGATGAAGCAGAAAACTTCAAAAATAAGCCTAGCCAGAAAGATTAA	23040
wMelOctoless      ------------------------------------------------------------	2105
                                                                              

wMelCS_b          ------------------------------------------------------------	17087
wMelPop2          AGAAATCAAAGAATGGTTGAAGATGGTACGAAGTCGTATCTGTCTCAAAGATTGGTGGCA	23100
wMelOctoless      ------------------------------------------------------------	2105
                                                                              

wMelCS_b          ------------------------------------------------------------	17087
wMelPop2          GAAACTTAAAGCCAAACTAACAGGACACTATAGCTACTTCGGAGTTAGCGGAAATTATCG	23160
wMelOctoless      ------------------------------------------------------------	2105
                                                                              

wMelCS_b          ------------------------------------------------------------	17087
wMelPop2          GTGTTTGATTCAATTCTATCGACCGGTAACAAAGTTAGCATTTAAGTGGATAAACCGACG	23220
wMelOctoless      ------------------------------------------------------------	2105
                                                                              

wMelCS_b          ------------------------------------------------------------	17087
wMelPop2          TAGTCAAAAGAAAAGTATGGATTGGGAACAATTTATACACTATTTAAAAGTAAATCCATT	23280
wMelOctoless      ------------------------------------------------------------	2105
                                                                              

wMelCS_b          ------------------------------------------------------------	17087
wMelPop2          ACCAAAACCAAAGGTATATGTTTCTTTATACACAGGAGCACTAGTGTGAACGCTGTATTG	23340
wMelOctoless      ------------------------------------------------------------	2105
                                                                              

wMelCS_b          ------------------------------------------------------------	17087
wMelPop2          TGGAGCCGTGTGCGGGAAATCCGCAAGCACGGTTCTTTTGGGGAGACTATGGTTATGAGA	23400
wMelOctoless      ------------------------------------------------------------	2105
                                                                              

wMelCS_b          ------------------------------------------------------------	17087
wMelPop2          CCAAATCGCTGGTTTCAAGGTCATGAGTCTCTACCAGACCTTTTGATAATAATCTTTCTA	23460
wMelOctoless      ------------------------------------------------------------	2105
                                                                              

wMelCS_b          ------------------------------------------------------------	17087
wMelPop2          ATTTATCTGAGTTTGAAGGGAGAATAAATGAAAATGTTTCTCTCCATAGTATTTCCAAAA	23520
wMelOctoless      ------------------------------------------------------------	2105
                                                                              

wMelCS_b          ------------------------------------------------------------	17087
wMelPop2          GTAGCAATTTTAGGAATAGTAACAATGTAAGAAAAGAAATTGAAGTTGTTGAAAGAGACC	23580
wMelOctoless      ------------------------------------------------------------	2105
                                                                              

wMelCS_b          ------------------------------------------------------------	17087
wMelPop2          TTGATGGTAGGTTTACAGAAATAAGAGATGAGTTCAAAGATTTAAGAGACACCGGTGAGC	23640
wMelOctoless      ------------------------------------------------------------	2105
                                                                              

wMelCS_b          ------------------------------------------------------------	17087
wMelPop2          TGGTAGAAGTTTCAACGTATGTAAAGAGCCAACGCTTTAAACGTTCTACTAACGAGTCAC	23700
wMelOctoless      ------------------------------------------------------------	2105
                                                                              

wMelCS_b          ------------------------------------------------------------	17087
wMelPop2          TCTCAGAGATGGAGACTGTGCCTGAGAATCAAGAGGAAATCATTATCGGGCTTGAAAATA	23760
wMelOctoless      ------------------------------------------------------------	2105
                                                                              

wMelCS_b          ------------------------------------------------------------	17087
wMelPop2          AAGTGAGGGAGTTAAAAAAGGAGATTGAGGAGATAAAGAATTCTTCTTCTGCTTCTGATG	23820
wMelOctoless      ------------------------------------------------------------	2105
                                                                              

wMelCS_b          ------------------------------------------------------------	17087
wMelPop2          AAAGTTACAAAGAACAAATCTCCTCGCTTGAAGGGCAACTGATTGTTTTACAACGATCTT	23880
wMelOctoless      ------------------------------------------------------------	2105
                                                                              

wMelCS_b          ------------------------------------------------------------	17087
wMelPop2          TTAATGATATGAAAAGACAGTCCAGTCAAACACTATCAGAAAAAGCTAATGAGATAAAAA	23940
wMelOctoless      ------------------------------------------------------------	2105
                                                                              

wMelCS_b          ------------------------------------------------------------	17087
wMelPop2          GGTTGAGTGCAATTGTGAAAAACCTTCGTAAACAAGGTGAAGACTTGAACAAAAAAATTC	24000
wMelOctoless      ------------------------------------------------------------	2105
                                                                              

wMelCS_b          ------------------------------------------------------------	17087
wMelPop2          AAGAAAATGAGCGAAAGTACCTATATGTTGAATGTACTAAGGATATAGAAGCAAGGAAGT	24060
wMelOctoless      ------------------------------------------------------------	2105
                                                                              

wMelCS_b          ------------------------------------------------------------	17087
wMelPop2          TTAAAGATGCAGAAGAAAAGCTAAAGCAGATTAACAATGAAACTGAAACTTCTAATGTGG	24120
wMelOctoless      ------------------------------------------------------------	2105
                                                                              

wMelCS_b          ------------------------------------------------------------	17087
wMelPop2          TAAAGCAGGTATACAGTGGCCGGATAAATAACTTTCCTTTGTTGCTTGAGTTTGGCAAGA	24180
wMelOctoless      ------------------------------------------------------------	2105
                                                                              

wMelCS_b          ------------------------------------------------------------	17087
wMelPop2          GTATCGGGGATGCCAAGTTAAAATTTTGGGTTTACGAATCTCTAAGTGTCGAAATGGAAA	24240
wMelOctoless      ------------------------------------------------------------	2105
                                                                              

wMelCS_b          ------------------------------------------------------------	17087
wMelPop2          ATACTCAACCTATAGATTTGCCTAAAACGGCTGAGTTAGCTAAAGCTTTGCGGATAGGTT	24300
wMelOctoless      ------------------------------------------------------------	2105
                                                                              

wMelCS_b          ------------------------------------------------------------	17087
wMelPop2          GTATTGATCGAACAAACGTTCCGAATGATATAAGGGGAAAAGCACGTGGTATTTTTGAAA	24360
wMelOctoless      ------------------------------------------------------------	2105
                                                                              

wMelCS_b          ------------------------------------------------------------	17087
wMelPop2          AGTTGAGAAGTTTAGTTGTTGGTGCTAATGACTTATGCCATGCAACGACTATGCACCATG	24420
wMelOctoless      ------------------------------------------------------------	2105
                                                                              

wMelCS_b          ------------------------------------------------------------	17087
wMelPop2          CTGCTGAGATGGGTGACTTAGATGTGGTGAGGTTACTTATAGATGGGCGTTCTTATGTTG	24480
wMelOctoless      ------------------------------------------------------------	2105
                                                                              

wMelCS_b          ------------------------------------------------------------	17087
wMelPop2          ATTATCAAGATCAGCAACTTAAAACACCTCTGTACTATGCTGCTGAGATGGGCAACTTAG	24540
wMelOctoless      ------------------------------------------------------------	2105
                                                                              

wMelCS_b          ------------------------------------------------------------	17087
wMelPop2          ATGTGGTGAGATTACTTATAGATAAGGGCGCTGATGTTAATCATCAAGACGAATACCTTC	24600
wMelOctoless      ------------------------------------------------------------	2105
                                                                              

wMelCS_b          ------------------------------------------------------------	17087
wMelPop2          AAACACCTTTGTACCTTGCTGCTGAGGAGGGCAAGCTAGATGTGGTGAGATTACTTATAG	24660
wMelOctoless      ------------------------------------------------------------	2105
                                                                              

wMelCS_b          ------------------------------------------------------------	17087
wMelPop2          ATAAGGGCGCTGATGTTAATCATCAAGACGAATACCTTCAAACACCTCTTCATTATGCTG	24720
wMelOctoless      ------------------------------------------------------------	2105
                                                                              

wMelCS_b          ------------------------------------------------------------	17087
wMelPop2          CTGAGATGGGTAAATTAGATGTGGTGAGATTACTTATAGATAGTGGTGCTTATGTTGATA	24780
wMelOctoless      ------------------------------------------------------------	2105
                                                                              

wMelCS_b          ------------------------------------------------------------	17087
wMelPop2          GTAAAGGCAAATACTTTGAAACACCTCTGCAACTTGCTGCTAAGGTGGGCAAACTAGATG	24840
wMelOctoless      ------------------------------------------------------------	2105
                                                                              

wMelCS_b          ------------------------------------------------------------	17087
wMelPop2          TGGTGAGATTACTTATAGATAAGGGCGCTGATGTTAATCATCGGGACCAGCAATCAAGAA	24900
wMelOctoless      ------------------------------------------------------------	2105
                                                                              

wMelCS_b          ------------------------------------------------------------	17087
wMelPop2          CAGCTCTGGAATATGCTACTAGTAATAGCAGGTTCGATGTAGTGAAATTTCTTAAAGAAA	24960
wMelOctoless      ------------------------------------------------------------	2105
                                                                              

wMelCS_b          ------------------------------------------------------------	17087
wMelPop2          AACAAGGTTTACGTAGTAGGCGTGATGTAAAAGAGTTAGGAAATGTAAGTAACTCCACTC	25020
wMelOctoless      ------------------------------------------------------------	2105
                                                                              

wMelCS_b          ------------------------------------------------------------	17087
wMelPop2          TGGGGTCGCTACAAGAAAGCGTTAAGCCTTCTTCCTACGTTAGCGATATTGTTTTAGAGA	25080
wMelOctoless      ------------------------------------------------------------	2105
                                                                              

wMelCS_b          ------------------------------------------------------------	17087
wMelPop2          AAACAAAGGAAAGTAATTCTTCTTTCGTTTTGAAGTAATTACTTATTTCCGTAGATTTTT	25140
wMelOctoless      ------------------------------------------------------------	2105
                                                                              

wMelCS_b          ------------------------------------------------------------	17087
wMelPop2          CAGGAGGTTTTCTATGCCAAATTTTTATAAGTTAAGCTTTGCCAAGCAAGTACTTCCTTT	25200
wMelOctoless      ------------------------------------------------------------	2105
                                                                              

wMelCS_b          ------------------------------------------------------------	17087
wMelPop2          TGATGAAGGGGTACAACTCTATCAAGATAATTCTCGAAGTGGTGACCCTTTACAATTGTA	25260
wMelOctoless      ------------------------------------------------------------	2105
                                                                              

wMelCS_b          ------------------------------------------------------------	17087
wMelPop2          TGCTCTTCATAAGGAAGGACTGAATGGCTATCGGTATGACAACAATACTTGGAAAGAGAT	25320
wMelOctoless      ------------------------------------------------------------	2105
                                                                              

wMelCS_b          ------------------------------------------------------------	17087
wMelPop2          ACTCTCCATGAGAGGTCTTCATGCTCAACAAATCTATTTTGCTGACGTGTTAGGAAATGG	25380
wMelOctoless      ------------------------------------------------------------	2105
                                                                              

wMelCS_b          ------------------------------------------------------------	17087
wMelPop2          AGAACTGATGTTGATTGCAAAAACCAAAGAAGGAATTAGTTTTTACCAGCATAAGAATAA	25440
wMelOctoless      ------------------------------------------------------------	2105
                                                                              

wMelCS_b          ------------------------------------------------------------	17087
wMelPop2          CGAGTTTAGTCTCTTAAATAGAACTGAGAATTTTAGGAACAATGGTTTTGGTAGCGTTCG	25500
wMelOctoless      ------------------------------------------------------------	2105
                                                                              

wMelCS_b          ------------------------------------------------------------	17087
wMelPop2          TGACTGGAATGAACCTGGCAGTATTATAAAGTTTGGCCATTTTTACCGTAATCAAGGCTT	25560
wMelOctoless      ------------------------------------------------------------	2105
                                                                              

wMelCS_b          ------------------------------------------------------------	17087
wMelPop2          GGTTGGAATATTAACTTATCGAAGAAACTATGGCACAAAGCTCTTTGTGGTTGTGAAGGA	25620
wMelOctoless      ------------------------------------------------------------	2105
                                                                              

wMelCS_b          ------------------------------------------------------------	17087
wMelPop2          TTTGCTTCAGAAACAGCAATATCCAATTCATACACCTAAGTATGATTATACTATTCCTGG	25680
wMelOctoless      ------------------------------------------------------------	2105
                                                                              

wMelCS_b          ------------------------------------------------------------	17087
wMelPop2          TAATTTTTCTCAAGCCAAGTTTGCCTTATCTGATTTAAAACAAAATGGCCAGGAAAATAT	25740
wMelOctoless      ------------------------------------------------------------	2105
                                                                              

wMelCS_b          ------------------------------------------------------------	17087
wMelPop2          TATTGTTCATGGTAATAATGGTTTTAATATATATTCATTCAATCAAACTCACCGACTAGA	25800
wMelOctoless      ------------------------------------------------------------	2105
                                                                              

wMelCS_b          ------------------------------------------------------------	17087
wMelPop2          ACATCTGATACAAGTACCAAGTAGTGCCAAGTCTGATGATTCTGAGGAGGAGTTATTCTT	25860
wMelOctoless      ------------------------------------------------------------	2105
                                                                              

wMelCS_b          ------------------------------------------------------------	17087
wMelPop2          TCCTAATTTAACCGGCCAGTCTTATCGTGATATTGTTGTATTAAATTCCAGCGGACTATT	25920
wMelOctoless      ------------------------------------------------------------	2105
                                                                              

wMelCS_b          ------------------------------------------------------------	17087
wMelPop2          TGTCTATCAACATAATAGTAGCATCAATAATTATGGACTGATTGATTATCAGCCTTCATT	25980
wMelOctoless      ------------------------------------------------------------	2105
                                                                              

wMelCS_b          ------------------------------------------------------------	17087
wMelPop2          CTCAAAGTTAAAGGGCTGGGAACAAGAATATATAAATTCCATTCAATTTGAAGACATAGA	26040
wMelOctoless      ------------------------------------------------------------	2105
                                                                              

wMelCS_b          ------------------------------------------------------------	17087
wMelPop2          TTTAGATGGCAGAGAGGACATGCTCTTTACTGGCCCGAGTGGAATAAACTTACTTTCATT	26100
wMelOctoless      ------------------------------------------------------------	2105
                                                                              

wMelCS_b          ------------------------------------------------------------	17087
wMelPop2          TAATAATCGTACTAATCAATGGCAGTCCTTGTTGGATAATTCTGAGCTTACTATTTCTCA	26160
wMelOctoless      ------------------------------------------------------------	2105
                                                                              

wMelCS_b          ------------------------------------------------------------	17087
wMelPop2          GCGTCATAGTCGTGTAATGAAAGTTTTGCCTGCTAGCCCTCCAACTACAAAACATCCGAT	26220
wMelOctoless      ------------------------------------------------------------	2105
                                                                              

wMelCS_b          ------------------------------------------------------------	17087
wMelPop2          AGTGTTTACAAAGTATAAGAATCAATTGCACTTAGCAAATATTGTAGAAATTGAAGATTC	26280
wMelOctoless      ------------------------------------------------------------	2105
                                                                              

wMelCS_b          ------------------------------------------------------------	17087
wMelPop2          ACTATCATTAGAAGAGGAACTTGAGATAGATAATGCTTCATCTAAGGTAACAACATCAAA	26340
wMelOctoless      ------------------------------------------------------------	2105
                                                                              

wMelCS_b          ------------------------------------------------------------	17087
wMelPop2          GGTAGTGCCACAAGTATCTAAGGTTCATCTTGAAGAAGAAAAGCCTCATCTTTTACTTAG	26400
wMelOctoless      ------------------------------------------------------------	2105
                                                                              

wMelCS_b          ------------------------------------------------------------	17087
wMelPop2          GGATCAATTAGATGACTCTTCGATTATCGATGCGGTTAATAAAAATACAGGAAAGCTAAA	26460
wMelOctoless      ------------------------------------------------------------	2105
                                                                              

wMelCS_b          ------------------------------------------------------------	17087
wMelPop2          TTTTAAACTGCCATTAATTGATTTATCAAACCTTTCATCTGATCTCAAGTTAGATGTGTT	26520
wMelOctoless      ------------------------------------------------------------	2105
                                                                              

wMelCS_b          ------------------------------------------------------------	17087
wMelPop2          TTATGATGGCAATAGTCAAATATTCGGTAATTTGGGTCTTGGTTGGTCCTTACCACAAAA	26580
wMelOctoless      ------------------------------------------------------------	2105
                                                                              

wMelCS_b          ------------------------------------------------------------	17087
wMelPop2          TTTTATAATGGTGGATCACCAAGCAAGTATTTTTCCTGAAGATAAAAAGTATTATGTTAT	26640
wMelOctoless      ------------------------------------------------------------	2105
                                                                              

wMelCS_b          ------------------------------------------------------------	17087
wMelPop2          TCTGCAAGATTTGCCACAGCAATTAGTATTTGATTCTAAAAATTCAACTGATAACGTTTA	26700
wMelOctoless      ------------------------------------------------------------	2105
                                                                              

wMelCS_b          ------------------------------------------------------------	17087
wMelPop2          TTCCTTTAAATTATCGAATGAACAATCTGATGTACAGGTGCGTTATTATAGAGACAAAGA	26760
wMelOctoless      ------------------------------------------------------------	2105
                                                                              

wMelCS_b          ------------------------------------------------------------	17087
wMelPop2          AAGATGGGAAATAGATAGCAAGGGTGTTAAGCAGAGTTACGGTAGTGCTCAAAATGGAGC	26820
wMelOctoless      ------------------------------------------------------------	2105
                                                                              

wMelCS_b          ------------------------------------------------------------	17087
wMelPop2          TGTTGGTTGGGGATTGAAATGGAAAAATTGGCGAGGTGTAGGTAGTAGCTCCACAGGACA	26880
wMelOctoless      ------------------------------------------------------------	2105
                                                                              

wMelCS_b          ------------------------------------------------------------	17087
wMelPop2          AGAGCAATTTGCCAATGTCTGGTATTTAGCTCAAATAGAGGATGAAAATAATAATGTTCT	26940
wMelOctoless      ------------------------------------------------------------	2105
                                                                              

wMelCS_b          ------------------------------------------------------------	17087
wMelPop2          GCATTGTACGTATGACGCAATTAACGTTGAAGTAGCAAGTGGTAAAAACTTTACCAGGGA	27000
wMelOctoless      ------------------------------------------------------------	2105
                                                                              

wMelCS_b          ------------------------------------------------------------	17087
wMelPop2          AATTTACTTAAAGACCATTAGTGATGATCAGGGCAATAATATTACCTTCAATTACTCTGA	27060
wMelOctoless      ------------------------------------------------------------	2105
                                                                              

wMelCS_b          ------------------------------------------------------------	17087
wMelPop2          TAAAGACAAAAGTGAGTATGATTTACCTCCTATAGTAGATAAGCAAGGCAATATCAATAC	27120
wMelOctoless      ------------------------------------------------------------	2105
                                                                              

wMelCS_b          ------------------------------------------------------------	17087
wMelPop2          ACAAATGGTGCAAACTCGTTATCTTAGTGGCTATAAGGTTAGTACTACAAACTATCAACA	27180
wMelOctoless      ------------------------------------------------------------	2105
                                                                              

wMelCS_b          ------------------------------------------------------------	17087
wMelPop2          AGATATCAGTTTCGTTTATGAAGTAAAAGACAGAAAGCGTTTATTATCTAAAATTAAGCA	27240
wMelOctoless      ------------------------------------------------------------	2105
                                                                              

wMelCS_b          ------------------------------------------------------------	17087
wMelPop2          AGAAGGTGATTCCACTAATCAGCCGATTCTACAATTTTCTTACAGTAAATCACATATGTT	27300
wMelOctoless      ------------------------------------------------------------	2105
                                                                              

wMelCS_b          ------------------------------------------------------------	17087
wMelPop2          GGAGAAAGTTATTTTACCAACTGGTGCAAGTGTTCAATTTGACTACCAATTGCTGGAAAA	27360
wMelOctoless      ------------------------------------------------------------	2105
                                                                              

wMelCS_b          ------------------------------------------------------------	17087
wMelPop2          AGACTTCTCAATTTCAGTTAATGAGAGGATTGCGCAAAAGTATGATGTAGGGAAAGACTA	27420
wMelOctoless      ------------------------------------------------------------	2105
                                                                              

wMelCS_b          ------------------------------------------------------------	17087
wMelPop2          CAGAGTAGATTATGTTGATGATTACGTACTTGTGAGTTATATGGATGGACAAGAGAAAGT	27480
wMelOctoless      ------------------------------------------------------------	2105
                                                                              

wMelCS_b          ------------------------------------------------------------	17087
wMelPop2          AGTCCTCAGAATGTTTAATCAAGAGATGACAGAGGAGTTGTACTCTTCTCTAGCACGGAA	27540
wMelOctoless      ------------------------------------------------------------	2105
                                                                              

wMelCS_b          ------------------------------------------------------------	17087
wMelPop2          AGATTCATCAAAATTACCGCTGTTAGGAAGGGGTGGAGCAAAATCTTATGGGGTTGTTCT	27600
wMelOctoless      ------------------------------------------------------------	2105
                                                                              

wMelCS_b          ------------------------------------------------------------	17087
wMelPop2          TACAGGTGGTTTTCTTGCTGTTGTTTTATCTTATAGTACTGATCAAGAGTTACATTTACT	27660
wMelOctoless      ------------------------------------------------------------	2105
                                                                              

wMelCS_b          ------------------------------------------------------------	17087
wMelPop2          ACGTCAAGAAAAAGGTAAATGGTTATCCAAATCTTACACTTTTAGTGAAAAAACAACAAT	27720
wMelOctoless      ------------------------------------------------------------	2105
                                                                              

wMelCS_b          ------------------------------------------------------------	17087
wMelPop2          CAATCCTGGCAAGGGTTTTATGGTTGTAGTAGATCGTGACTCTGCTATAGAAGTGATTAG	27780
wMelOctoless      ------------------------------------------------------------	2105
                                                                              

wMelCS_b          ------------------------------------------------------------	17087
wMelPop2          CTGGAATAAAGATTCAAAAGAGTGGAGAAAGGATAAACCTTTTGCTGAGTCAGAAGTACC	27840
wMelOctoless      ------------------------------------------------------------	2105
                                                                              

wMelCS_b          ------------------------------------------------------------	17087
wMelPop2          ACTATTGCTCAAAGTGTTTGGTAGAGGGTTTATCTTTTATGATAACGATCTTTTGTCAAT	27900
wMelOctoless      ------------------------------------------------------------	2105
                                                                              

wMelCS_b          ------------------------------------------------------------	17087
wMelPop2          AGGATATAAGGATTATGAAGACCGGTGGCGGTATAATACAATTGAAGCAATACCCGGAGT	27960
wMelOctoless      ------------------------------------------------------------	2105
                                                                              

wMelCS_b          ------------------------------------------------------------	17087
wMelPop2          GATTAATGATATAGAGGAAACATTAGATAAATTTGATTTAGATAGCAAGCGGCGTGATGA	28020
wMelOctoless      ------------------------------------------------------------	2105
                                                                              

wMelCS_b          ------------------------------------------------------------	17087
wMelPop2          TTTTTTCGCATTCTTCAAAAGTAATGCATTGCAAGTTAGTAATAATTTGTTGTTTCTAAA	28080
wMelOctoless      ------------------------------------------------------------	2105
                                                                              

wMelCS_b          ------------------------------------------------------------	17087
wMelPop2          TAGATGGAAAACGGAGGGAATGAAGCTTTATTCTGTAATAGACTTATTTGTTCTGGATAG	28140
wMelOctoless      ------------------------------------------------------------	2105
                                                                              

wMelCS_b          ------------------------------------------------------------	17087
wMelPop2          TAGTTACAAATTAGCTAAACGCGAACAAAAAAAGATTCTACAAGATGATTTAAATCAAAT	28200
wMelOctoless      ------------------------------------------------------------	2105
                                                                              

wMelCS_b          ------------------------------------------------------------	17087
wMelPop2          TTCAGATTGGTTGGAAAATGGTAGTGGAAGTTCTTTCAAACTTGCTTATCAAATTGTTAA	28260
wMelOctoless      ------------------------------------------------------------	2105
                                                                              

wMelCS_b          ------------------------------------------------------------	17087
wMelPop2          CGATAAATTGAAGGTTGTTGCTAAGGATGTTCGTGGTAGTATTGTTGATGAAATACATAA	28320
wMelOctoless      ------------------------------------------------------------	2105
                                                                              

wMelCS_b          ------------------------------------------------------------	17087
wMelPop2          GCAAACTGATAATTCTAATCGAAGAAATGATCAAAAAGATGAAGTTCTCAAGGATGTCAC	28380
wMelOctoless      ------------------------------------------------------------	2105
                                                                              

wMelCS_b          ------------------------------------------------------------	17087
wMelPop2          TAAATCTCTAGAAGATCGTGCAAAAAAGCCTTTTCTGCTAAATCCTTATAAGTATCTTGC	28440
wMelOctoless      ------------------------------------------------------------	2105
                                                                              

wMelCS_b          ------------------------------------------------------------	17087
wMelPop2          ATTTCTAAATTCACAAGTGGTGATATGTAACAACACCAAGCTCACTTTTACTGGTGATAA	28500
wMelOctoless      ------------------------------------------------------------	2105
                                                                              

wMelCS_b          ------------------------------------------------------------	17087
wMelPop2          TTGGAAGGAAGGTACGGTATCTGAAGAAGAGCTGAAACAGGAGAAATTTTCTGTTCCACT	28560
wMelOctoless      ------------------------------------------------------------	2105
                                                                              

wMelCS_b          ------------------------------------------------------------	17087
wMelPop2          TGATGAAAAGTTTGTTTTGAAAAAGGAAGATCTAAATTCTTCCATCAAGCTGTATAATAA	28620
wMelOctoless      ------------------------------------------------------------	2105
                                                                              

wMelCS_b          ------------------------------------------------------------	17087
wMelPop2          GAAGTCAAATGATAAAGAGGAGCTGGTTAAAGAGCTAGGAGTCAATCAATTCAATCAGAC	28680
wMelOctoless      ------------------------------------------------------------	2105
                                                                              

wMelCS_b          ------------------------------------------------------------	17087
wMelPop2          TGTGATAAGATATCCGATTTACTTGGCTTATCAGCCAAGGGATCAACGGGTAAGCGTGAT	28740
wMelOctoless      ------------------------------------------------------------	2105
                                                                              

wMelCS_b          ------------------------------------------------------------	17087
wMelPop2          TAAGTTTGCAAATGATGGCAATATTAGTAGAACTGATGAATTGTCTTGGTCAGAGAAATT	28800
wMelOctoless      ------------------------------------------------------------	2105
                                                                              

wMelCS_b          ------------------------------------------------------------	17087
wMelPop2          AAGTCCATTCAGTAATTATCAAACATTAGTAACGAGTGAAAATAGTGGTAAGACTTTGGT	28860
wMelOctoless      ------------------------------------------------------------	2105
                                                                              

wMelCS_b          ------------------------------------------------------------	17087
wMelPop2          CTTTCGCAAACAGGCTGGACATTTATTTCCTGATCCTGTTATTACACAAGTTACAGTGAG	28920
wMelOctoless      ------------------------------------------------------------	2105
                                                                              

wMelCS_b          ------------------------------------------------------------	17087
wMelPop2          TTTTGATGATGGTAATAAGCGTATTACTGGATATGAATATAGTAAAGCAAAAGCGTTAGG	28980
wMelOctoless      ------------------------------------------------------------	2105
                                                                              

wMelCS_b          ------------------------------------------------------------	17087
wMelPop2          TAATATTATATATTATGAAAATGTTTCTGTAGTTCCAGGCAATGATAAGGAATCTTTTGG	29040
wMelOctoless      ------------------------------------------------------------	2105
                                                                              

wMelCS_b          ------------------------------------------------------------	17087
wMelPop2          TTGGATAGAAGAAACCAGAGATTTTGGCAACCAATCTAGAACAGAAAAAAGAATTTTTAA	29100
wMelOctoless      ------------------------------------------------------------	2105
                                                                              

wMelCS_b          ------------------------------------------------------------	17087
wMelPop2          CTCACAAAAAGAGTTGATAAAAATTGTAAATTTTGAAAATAAGCAAGCTAATGCCACCAC	29160
wMelOctoless      ------------------------------------------------------------	2105
                                                                              

wMelCS_b          ------------------------------------------------------------	17087
wMelPop2          AGTAGATAAGGAGAATTTATACTTAAACACTACCTTATTGGATAAAACAGGAAGACTAGA	29220
wMelOctoless      ------------------------------------------------------------	2105
                                                                              

wMelCS_b          ------------------------------------------------------------	17087
wMelPop2          AATAGCACAGTTTTTTCCTTACGAAATAGCAGATGAAGAAGTTGGTTACTATGGCTTTGA	29280
wMelOctoless      ------------------------------------------------------------	2105
                                                                              

wMelCS_b          ------------------------------------------------------------	17087
wMelPop2          AGGTTATGAGGTAAATAGAATTGGTGAAAAAAACTCCACATTTGAAAAGAAATGGGTATT	29340
wMelOctoless      ------------------------------------------------------------	2105
                                                                              

wMelCS_b          ------------------------------------------------------------	17087
wMelPop2          TGATGAGAAGGATATAATAAGAGAAGGTTTTTCATTTACTGGAAGGAACTATTTGAGCTT	29400
wMelOctoless      ------------------------------------------------------------	2105
                                                                              

wMelCS_b          ------------------------------------------------------------	17087
wMelPop2          ATCAGGAAAGTCCTTGGTAGGGAAGTTTCAGCCAAATGATCAAAGTCAGGAATACATAGC	29460
wMelOctoless      ------------------------------------------------------------	2105
                                                                              

wMelCS_b          ------------------------------------------------------------	17087
wMelPop2          ATCATGCTGGGTAAGGCCACACAGCGAAATGTTTAAACTTGGTGATATTGTTCCTTATCT	29520
wMelOctoless      ------------------------------------------------------------	2105
                                                                              

wMelCS_b          ------------------------------------------------------------	17087
wMelPop2          AAAAGCAGTTGTTTCAACTGAAAACAAAAATGAGACGGTTTTACCACTTGGTGAAGTTAA	29580
wMelOctoless      ------------------------------------------------------------	2105
                                                                              

wMelCS_b          ------------------------------------------------------------	17087
wMelPop2          GTTACAGGTTGGTAATTGGTTCTATTTAGAGGTAATTGTAGATTTATTTTATGCGAAAGA	29640
wMelOctoless      ------------------------------------------------------------	2105
                                                                              

wMelCS_b          ------------------------------------------------------------	17087
wMelPop2          GGTTTTGAAAAATGTAAATGAAGTACAGACAAATAAAACTCTAGTAGAAGAAGAGAATGT	29700
wMelOctoless      ------------------------------------------------------------	2105
                                                                              

wMelCS_b          ------------------------------------------------------------	17087
wMelPop2          TAAATTAACAACATCTATTATTGTAGCTCCTAGTACAAACACTACTGTTGATGTAGATCA	29760
wMelOctoless      ------------------------------------------------------------	2105
                                                                              

wMelCS_b          ------------------------------------------------------------	17087
wMelPop2          TGTTCGTTTCTCTCCACTCAAGAGTAGTTTTAAAGCTAATGTATATACCAAACAGGTGAC	29820
wMelOctoless      ------------------------------------------------------------	2105
                                                                              

wMelCS_b          ------------------------------------------------------------	17087
wMelPop2          AGAAGTGATAAGTGCTAGCGGATTGGTTGAGAGACAGATTTATGATAAATATCAAAAGCA	29880
wMelOctoless      ------------------------------------------------------------	2105
                                                                              

wMelCS_b          ------------------------------------------------------------	17087
wMelPop2          AGTAGGAAGCATCAGTGGATATGGTGAGCTTAAAGAGCTTAGTACTTATACTAAATCCTC	29940
wMelOctoless      ------------------------------------------------------------	2105
                                                                              

wMelCS_b          ------------------------------------------------------------	17087
wMelPop2          AAGTATCGGTAAAATAACAGAGCTAAAGAGTAGTGTTATAATTCAGCCTGAAAATGGTTT	30000
wMelOctoless      ------------------------------------------------------------	2105
                                                                              

wMelCS_b          ------------------------------------------------------------	17087
wMelPop2          TTATGAGGATTTTGCTTCTGACTCATTTGACGAGCGTTGGAAAATAGATAGTGCTGATGC	30060
wMelOctoless      ------------------------------------------------------------	2105
                                                                              

wMelCS_b          ------------------------------------------------------------	17087
wMelPop2          TTGGCAAATTTCTCCTGGAAGGTTGCAACATTTAACTAGTGGTACACATACCTTGCAGTT	30120
wMelOctoless      ------------------------------------------------------------	2105
                                                                              

wMelCS_b          ------------------------------------------------------------	17087
wMelPop2          AAATTCAAGTGATATAGATCGTGCTTCATATGGAATGAGGTTTTATTTCTCACTACAGTC	30180
wMelOctoless      ------------------------------------------------------------	2105
                                                                              

wMelCS_b          ------------------------------------------------------------	17087
wMelPop2          AGATGGTAGTGTGATCAATTTTAATAATAATCTAAAAGTAATCCGCACAGGAAGTAAAGC	30240
wMelOctoless      ------------------------------------------------------------	2105
                                                                              

wMelCS_b          ------------------------------------------------------------	17087
wMelPop2          GGAAATTGCATTCTCGGGGAGAGGTCAATCTATACCACTTGATGGTGAACTACTAATAGT	30300
wMelOctoless      ------------------------------------------------------------	2105
                                                                              

wMelCS_b          ------------------------------------------------------------	17087
wMelPop2          TGCTGAGGGTAAGCGGATATTCGTATGGGTAGATGGAGGTCTATATTTTGATGGTTTTTT	30360
wMelOctoless      ------------------------------------------------------------	2105
                                                                              

wMelCS_b          ------------------------------------------------------------	17087
wMelPop2          GAATGCTTCTCTGTTCAATTTAGAAATTAGCGGTAAAGCAAGAATAAGTGATGTGATTGT	30420
wMelOctoless      ------------------------------------------------------------	2105
                                                                              

wMelCS_b          ------------------------------------------------------------	17087
wMelPop2          CTTTAGTAAGCCAAGCGTTGAGGTAACTTATTTTAATGAACTGAATGAAAAGGTACAGGA	30480
wMelOctoless      ------------------------------------------------------------	2105
                                                                              

wMelCS_b          ------------------------------------------------------------	17087
wMelPop2          AATTGTATTAGAAAGTGAAAATGCTGCAATAGTGAAGGAATATCTGTATGATGAGCTTGG	30540
wMelOctoless      ------------------------------------------------------------	2105
                                                                              

wMelCS_b          ------------------------------------------------------------	17087
wMelPop2          TAGAGAAGCTATTATTACACAACCAGTGTGTATAGAGAGAACTAATGTTTTAGCTTACTA	30600
wMelOctoless      ------------------------------------------------------------	2105
                                                                              

wMelCS_b          ------------------------------------------------------------	17087
wMelPop2          TTCTGATTTTGTTACGAATGGTAATCCTTATAAAGCAAATTCGGTGTGGAAAACTGGCAA	30660
wMelOctoless      ------------------------------------------------------------	2105
                                                                              

wMelCS_b          ------------------------------------------------------------	17087
wMelPop2          ATTGGAGGGTGATGCTGCAAGAATTGTAGGAGAATATGGTTACAGTCAGGTTAAATATTG	30720
wMelOctoless      ------------------------------------------------------------	2105
                                                                              

wMelCS_b          ------------------------------------------------------------	17087
wMelPop2          CGATAATCCACTGAATGAGGAGTGTGTAGTAGGTTTACCTGGCAAAGAGTTTTCTATTTC	30780
wMelOctoless      ------------------------------------------------------------	2105
                                                                              

wMelCS_b          ------------------------------------------------------------	17087
wMelPop2          AGGTCCTTATGCCAAACGTTTTTCTTCTTCATTAGATAATTTGTTTATCAGCAATCTCTT	30840
wMelOctoless      ------------------------------------------------------------	2105
                                                                              

wMelCS_b          ------------------------------------------------------------	17087
wMelPop2          TCCTGCCAGCAAAAATTATAGTTACCGTGTAGAGCATAAACCTGGAAACGTGAAAGATGT	30900
wMelOctoless      ------------------------------------------------------------	2105
                                                                              

wMelCS_b          ------------------------------------------------------------	17087
wMelPop2          TTCTGTTTTTGACAGCAAGGATAACAGAGTAGCTTGGTATATCTCCACTCCAAAAAGTAA	30960
wMelOctoless      ------------------------------------------------------------	2105
                                                                              

wMelCS_b          ------------------------------------------------------------	17087
wMelPop2          AAGTTTATTAAGCACTTATGAATATGGTGAGAATGGCAAGCTAGTAAAGAGTTTACCGCC	31020
wMelOctoless      ------------------------------------------------------------	2105
                                                                              

wMelCS_b          ------------------------------------------------------------	17087
wMelPop2          TATTTATCATGAGAAGGTGGGTACTTTTTACAAAATGAATTCACAGCTTAATTCTACGTC	31080
wMelOctoless      ------------------------------------------------------------	2105
                                                                              

wMelCS_b          ------------------------------------------------------------	17087
wMelPop2          TAGAGAGGAAAAGACTTTGCAAGATTCTTTAGGCGTAAATATAAGTTATGACCAAAGGGG	31140
wMelOctoless      ------------------------------------------------------------	2105
                                                                              

wMelCS_b          ------------------------------------------------------------	17087
wMelPop2          AAAAATCATTAATAAAACAACGCCAGATTCAGGGAAAGTAGAGAATTTATACGATAAGGA	31200
wMelOctoless      ------------------------------------------------------------	2105
                                                                              

wMelCS_b          ------------------------------------------------------------	17087
wMelPop2          TGGATTGCTAAGATTTGTTTTACACTATTCTAATAATGAGAAGATTGATAATACTGTATA	31260
wMelOctoless      ------------------------------------------------------------	2105
                                                                              

wMelCS_b          ------------------------------------------------------------	17087
wMelPop2          TTTTGATTATGACGAACTAGGAAGACTGCGAAGTACGGGTGAAGTAATTTCTTCAACGCC	31320
wMelOctoless      ------------------------------------------------------------	2105
                                                                              

wMelCS_b          ------------------------------------------------------------	17087
wMelPop2          TAAGGAAGAGCTGCTGAGTTTAGAGCTTTCTGGTAATAATACAAGAGCATATCAGGAATT	31380
wMelOctoless      ------------------------------------------------------------	2105
                                                                              

wMelCS_b          ------------------------------------------------------------	17087
wMelPop2          TTACTATAGCGATGCTGAACATCAACCTGTTCTGCGTGGAAAGATAGCAAGAGCTATTAC	31440
wMelOctoless      ------------------------------------------------------------	2105
                                                                              

wMelCS_b          ------------------------------------------------------------	17087
wMelPop2          GTTTAATAGTGGAGAACCTCTTATTGAAGAATCAGTATTAAATATAGATAAAGAAACTAT	31500
wMelOctoless      ------------------------------------------------------------	2105
                                                                              

wMelCS_b          ------------------------------------------------------------	17087
wMelPop2          AAGCAAACGTATCGTTATTCCAACTAAAGATAGTGAAAAGCCTGTATTGATTGCAGTAAA	31560
wMelOctoless      ------------------------------------------------------------	2105
                                                                              

wMelCS_b          ------------------------------------------------------------	17087
wMelPop2          TAAGAGATATGGAGCAGGGAAATTAAGGGAGGTAGAATATCCAATTGATATTCAGGATAG	31620
wMelOctoless      ------------------------------------------------------------	2105
                                                                              

wMelCS_b          ------------------------------------------------------------	17087
wMelPop2          ACCTTTGAGGATTAACTATCAGTATGACAAGCTTGGTAGGATTGAAGGTATTGGTGTAAG	31680
wMelOctoless      ------------------------------------------------------------	2105
                                                                              

wMelCS_b          ------------------------------------------------------------	17087
wMelPop2          GGGAAAAGAAGACCTGTTTGCAAGTTTTACCTATAATGCTTATGGGCAGATCAGTAGTGA	31740
wMelOctoless      ------------------------------------------------------------	2105
                                                                              

wMelCS_b          ------------------------------------------------------------	17087
wMelPop2          GGTGCACTTACCAGATTTAGAAAAGAACTTTACGCGTCAATATAGTTATAATTCTGCAGG	31800
wMelOctoless      ------------------------------------------------------------	2105
                                                                              

wMelCS_b          ------------------------------------------------------------	17087
wMelPop2          CTTTTTAATTGAACTAAAAGATAAATTTTTAACGGAGAAGGTTTATTATACCAATGGAAG	31860
wMelOctoless      ------------------------------------------------------------	2105
                                                                              

wMelCS_b          ------------------------------------------------------------	17087
wMelPop2          TTATGGTGGTTATGGATATGGTGATGGGACTATTACACGCACTGAATTTCAAGCAGACTG	31920
wMelOctoless      ------------------------------------------------------------	2105
                                                                              

wMelCS_b          ------------------------------------------------------------	17087
wMelPop2          GCATGAAAATTGTGATGATAGTAAACTTGGATTGAATGAGAAGTCCTTTGTAAGTGAATA	31980
wMelOctoless      ------------------------------------------------------------	2105
                                                                              

wMelCS_b          ------------------------------------------------------------	17087
wMelPop2          TGTCACTTCTGAAAAATCAGCACTTTGTTTTCGCGAGCTAAAGAAAGGAGGTTATCTGAA	32040
wMelOctoless      ------------------------------------------------------------	2105
                                                                              

wMelCS_b          ------------------------------------------------------------	17087
wMelPop2          TGACAATGGGCATCAAGCAAAAGTTTCTTCTACCATGAGGGGCGAGCTCCCAATTATTTG	32100
wMelOctoless      ------------------------------------------------------------	2105
                                                                              

wMelCS_b          ------------------------------------------------------------	17087
wMelPop2          CAGGTATGGTTCGACTGGTCGTCACATTCAAAACACCTTGGGAAGAGAAGGATTTCCTAG	32160
wMelOctoless      ------------------------------------------------------------	2105
                                                                              

wMelCS_b          ------------------------------------------------------------	17087
wMelPop2          AGAATATGGACATAGCTATGATTATGGTAATTATCAAGAGTTAACTAAGGCCAAGTATTT	32220
wMelOctoless      ------------------------------------------------------------	2105
                                                                              

wMelCS_b          ------------------------------------------------------------	17087
wMelPop2          TGTAGGTAAGGAAGTGCCTATGCCGCTGCAGCGTGATAGTTTTGCTAGAGAAATTCCTAG	32280
wMelOctoless      ------------------------------------------------------------	2105
                                                                              

wMelCS_b          ------------------------------------------------------------	17087
wMelPop2          AATGAATGAAACGGCCTCACGTGATATTTGGGAGAGATTGAAAGAGTCTTGTTATCTAGT	32340
wMelOctoless      ------------------------------------------------------------	2105
                                                                              

wMelCS_b          ------------------------------------------------------------	17087
wMelPop2          TGAAGACAATGAAAAGGTTGATGTATCTTTAGGTCATGGTAAAAGGGGAAAATCTTTTAT	32400
wMelOctoless      ------------------------------------------------------------	2105
                                                                              

wMelCS_b          ------------------------------------------------------------	17087
wMelPop2          TAAAGGCACACTGCTTGATGATCTTAAAAGTGTTAATGCTGATTATGAACGGTATAAATT	32460
wMelOctoless      ------------------------------------------------------------	2105
                                                                              

wMelCS_b          ------------------------------------------------------------	17087
wMelPop2          ACCTTTAGAAGAGGTATTGATTGAGTATTTTGCTCAAAAGCGGGATTTATCATCATTGAA	32520
wMelOctoless      ------------------------------------------------------------	2105
                                                                              

wMelCS_b          ------------------------------------------------------------	17087
wMelPop2          GGTAAGTTTGCGAGATGCATTTGTAAGGTGGGGTAGTATTGAGGAAGCAAATGCAAATAA	32580
wMelOctoless      ------------------------------------------------------------	2105
                                                                              

wMelCS_b          ------------------------------------------------------------	17087
wMelPop2          GATTGTGAAAATGTTAGAAGAGAAGGGATACTTAAAGAATCCTTTTGCAAAAGAATTTAA	32640
wMelOctoless      ------------------------------------------------------------	2105
                                                                              

wMelCS_b          ------------------------------------------------------------	17087
wMelPop2          TGAGGTACTGGAGCGGTATCAGCCATATGTTTACGAAATAGTTAGTGTGTTGTCGGAACA	32700
wMelOctoless      ------------------------------------------------------------	2105
                                                                              

wMelCS_b          ------------------------------------------------------------	17087
wMelPop2          TTTTGCTAATCCTCTTGGTGAAGCGGAGTTTGATGTTGAGTCTTATAGTATAGATGCAAA	32760
wMelOctoless      ------------------------------------------------------------	2105
                                                                              

wMelCS_b          ------------------------------------------------------------	17087
wMelPop2          CGGTAATCATGGGCATTTTTACACTGGATTTGATCGTTATGAGATTGACTATCGTAATAA	32820
wMelOctoless      ------------------------------------------------------------	2105
                                                                              

wMelCS_b          ------------------------------------------------------------	17087
wMelPop2          TACCAACCAAGTTAGCAATGTGAAGTTTCAATCTTTTGCTTTATCTAAAATGGAACAAAA	32880
wMelOctoless      ------------------------------------------------------------	2105
                                                                              

wMelCS_b          ------------------------------------------------------------	17087
wMelPop2          TTTTTTAGTGAAACATGATAGTCGAGGAAATGTAATTCAGGCTCTTCACAAAGGCATTGA	32940
wMelOctoless      ------------------------------------------------------------	2105
                                                                              

wMelCS_b          ------------------------------------------------------------	17087
wMelPop2          GCAGATTGATTATCATCCAGTATCAAATCGTGCTACTAAAATAAAATTAATAGACAGTAG	33000
wMelOctoless      ------------------------------------------------------------	2105
                                                                              

wMelCS_b          ------------------------------------------------------------	17087
wMelPop2          AGCATTAGAATTTTACTATGATGCACGTGGTGAACGTGTACTAAAGAGAGTATATGACAA	33060
wMelOctoless      ------------------------------------------------------------	2105
                                                                              

wMelCS_b          ------------------------------------------------------------	17087
wMelPop2          AGCAGGGGAAACAATAAAAGAAATACACTATATAAGAGATGAGTTTGGTCGAGCATTAGT	33120
wMelOctoless      ------------------------------------------------------------	2105
                                                                              

wMelCS_b          ------------------------------------------------------------	17087
wMelPop2          AGAAAGGGAAGTTACTTATATTGCTGGAGGTTTGAGACCAGACGTATCAGTAACAGCATA	33180
wMelOctoless      ------------------------------------------------------------	2105
                                                                              

wMelCS_b          ------------------------------------------------------------	17087
wMelPop2          CATTTATGGTCCTAGAGGGTTGTTTGGGTTTATTAGGAATAATGAGTTTTATAGTGTAAT	33240
wMelOctoless      ------------------------------------------------------------	2105
                                                                              

wMelCS_b          ------------------------------------------------------------	17087
wMelPop2          AACTGACCATGAAGGCTCAATAAGGTTAGTGGTAAAGGGTGATGAAGTTGTAGCAGCGTA	33300
wMelOctoless      ------------------------------------------------------------	2105
                                                                              

wMelCS_b          ------------------------------------------------------------	17087
wMelPop2          TGATTACCTACCATATGATAATTTAATGCGTAAGTACGAAAGTGATCCTGAAGGTCAAAT	33360
wMelOctoless      ------------------------------------------------------------	2105
                                                                              

wMelCS_b          ------------------------------------------------------------	17087
wMelPop2          TTCATATCGTTATACAGGTCAAGAATGGGATGAAGAAATAGGTTTATATAACTACCATGC	33420
wMelOctoless      ------------------------------------------------------------	2105
                                                                              

wMelCS_b          ------------------------------------------------------------	17087
wMelPop2          AAGATTTTATGATCCAAATATTGGAAGGTTTTATCAGATTGATCCGAAGGAGCAGTACTT	33480
wMelOctoless      ------------------------------------------------------------	2105
                                                                              

wMelCS_b          ------------------------------------------------------------	17087
wMelPop2          TAGTCCATACAAATATGCTGGTAACTCACCGGTATCAATGGTTGATCCAGATGGAGAGCT	33540
wMelOctoless      ------------------------------------------------------------	2105
                                                                              

wMelCS_b          ------------------------------------------------------------	17087
wMelPop2          TGCCTTTTTGGTTCTTCTACCATTTATAATAGCTGGGGCTATGGCAGGAGGTTATTTAGG	33600
wMelOctoless      ------------------------------------------------------------	2105
                                                                              

wMelCS_b          ------------------------------------------------------------	17087
wMelPop2          TGGAGCTGCAGCAAATAATAGATGGGATCCTACAGTATGGGATTTTAAAAGTAAAGAGAC	33660
wMelOctoless      ------------------------------------------------------------	2105
                                                                              

wMelCS_b          ------------------------------------------------------------	17087
wMelPop2          TTGGCTTGGTTTATGGATCACCTGAAACGTGGAATGCAGGGTTTCATGGGTTTGCATTAG	33720
wMelOctoless      ------------------------------------------------------------	2105
                                                                              

wMelCS_b          ------------------------------------------------------------	17087
wMelPop2          GTTCTAGCATACCAGCTGGAATCCATGGTGCTAGAATAGCTTACGGAAAGTTAAGTTCTA	33780
wMelOctoless      ------------------------------------------------------------	2105
                                                                              

wMelCS_b          ------------------------------------------------------------	17087
wMelPop2          GTTTGAGTAGAGGTGCTTTTATTGGTGGTAGTACAGTTACTGGTGGGGGATTATTTGCTA	33840
wMelOctoless      ------------------------------------------------------------	2105
                                                                              

wMelCS_b          ------------------------------------------------------------	17087
wMelPop2          TGAATGGACATGCTGCTAATTGGGACTGGTCAAAGCCTGGAATGTACTATGGATTGTTGG	33900
wMelOctoless      ------------------------------------------------------------	2105
                                                                              

wMelCS_b          ------------------------------------------------------------	17087
wMelPop2          ATGCAGTTACTGGTGCTTCTGATCTGCCAATGCTTGCATATAGCGGTAATAAGTTTTTGA	33960
wMelOctoless      ------------------------------------------------------------	2105
                                                                              

wMelCS_b          ------------------------------------------------------------	17087
wMelPop2          GAAAAGGTTTTACAAAAGTAAAAGCAGGATTACATAATCGCAAGTATGGTCGATTGCCTT	34020
wMelOctoless      ------------------------------------------------------------	2105
                                                                              

wMelCS_b          ------------------------------------------------------------	17087
wMelPop2          CTCATAGCGATCATTATATCGACTTTCCTGAAGACGGTCCTCTTTGGAAGACTATCAAAA	34080
wMelOctoless      ------------------------------------------------------------	2105
                                                                              

wMelCS_b          ------------------------------------------------------------	17087
wMelPop2          GAAAAACAGGCTTTTTTCCTATTGCTGATTCTCTTCATCTTAGTGAACTGAAATATTTTA	34140
wMelOctoless      ------------------------------------------------------------	2105
                                                                              

wMelCS_b          ------------------------------------------------------------	17087
wMelPop2          TGAAAGCAGTTGGAATAGTTGGGTTACCGATTGCATTTGCGGGGTTAAGTCATGATCTAG	34200
wMelOctoless      ------------------------------------------------------------	2105
                                                                              

wMelCS_b          ------------------------------------------------------------	17087
wMelPop2          ATATGGGTGATCCCAACTCCTATAGGGAAGTATTTGGTACAGCAATGACAATCAATCAGA	34260
wMelOctoless      ------------------------------------------------------------	2105
                                                                              

wMelCS_b          ------------------------------------------------------------	17087
wMelPop2          TTTTCTCTACTGGTAAGTATGCTTATAGACAACACAAGTTGGGTAGAGTATTGAAGGATA	34320
wMelOctoless      ------------------------------------------------------------	2105
                                                                              

wMelCS_b          ------------------------------------------------------------	17087
wMelPop2          ATGATGCAAAAAGACAGTTTTCTAAGGAAATAGCAGAGAGTGCTGTTTCACAGTATAAAG	34380
wMelOctoless      ------------------------------------------------------------	2105
                                                                              

wMelCS_b          ------------------------------------------------------------	17087
wMelPop2          ATGAGTTGCGTAATAGATTACATATAGATAGATTAATTGAATCAGAATTGGAGAGTCTAC	34440
wMelOctoless      ------------------------------------------------------------	2105
                                                                              

wMelCS_b          ------------------------------------------------------------	17087
wMelPop2          CGGGAAGCAGTAGTGCTGATGGTAATAAGATTCTTGTTCAGAAAACTGTAAAGGATGTTG	34500
wMelOctoless      ------------------------------------------------------------	2105
                                                                              

wMelCS_b          ------------------------------------------------------------	17087
wMelPop2          TTATGGACTATAGCTATAAATTGAAAGAGGTAGCAGAAACACGTAGAGATGAGCGTATTC	34560
wMelOctoless      ------------------------------------------------------------	2105
                                                                              

wMelCS_b          ------------------------------------------------------------	17087
wMelPop2          TAACTGAGAGAATTGTGGATGATACTATTAACTTGTATGAGAGAGGATCTATTGATGTAC	34620
wMelOctoless      ------------------------------------------------------------	2105
                                                                              

wMelCS_b          ------------------------------------------------------------	17087
wMelPop2          CAGGACCCAGTAGTGCTAATGTAGCAGGATCAAGTATTTATAACGATATTAAGGTTCGCA	34680
wMelOctoless      ------------------------------------------------------------	2105
                                                                              

wMelCS_b          ------------------------------------------------------------	17087
wMelPop2          CTGAGCAAATTGTAAGCCATGTCATTGAGTTTTATAGAGATAAATTGACCAAATTACCAG	34740
wMelOctoless      ------------------------------------------------------------	2105
                                                                              

wMelCS_b          ------------------------------------------------------------	17087
wMelPop2          AAGTTGGTGATGTTAGTAATGTTAATATATCCAACAGAGCAGTTTCAATAGGAATAACTG	34800
wMelOctoless      ------------------------------------------------------------	2105
                                                                              

wMelCS_b          ------------------------------------------------------------	17087
wMelPop2          ATACACATATAGTAGCTGGATTTTCAGGAAACCAAGATACTGGACTTATTGCATTGTATA	34860
wMelOctoless      ------------------------------------------------------------	2105
                                                                              

wMelCS_b          ------------------------------------------------------------	17087
wMelPop2          CTCATAAAGACTTCAAGGGTCATAAATTGGTTGATTATTTTTTTCAGAAAGATAATTCAA	34920
wMelOctoless      ------------------------------------------------------------	2105
                                                                              

wMelCS_b          ------------------------------------------------------------	17087
wMelPop2          AGATTGCTGGCAAAGGAATCGTTGTAGCTGATAGTCCTGAACTTAATGAAGTTATGGCTC	34980
wMelOctoless      ------------------------------------------------------------	2105
                                                                              

wMelCS_b          ------------------------------------------------------------	17087
wMelPop2          GTCATATGTACGAGAACCAAGAAAATATCAAAAAGAATAATTTAGAAGAATTATTTGAGA	35040
wMelOctoless      ------------------------------------------------------------	2105
                                                                              

wMelCS_b          ------------------------------------------------------------	17087
wMelPop2          AAATTAATACAGAGAGTTTAGACAAGATGTTAGGTGATGAATTAAGCAGAAATGGCAAGG	35100
wMelOctoless      ------------------------------------------------------------	2105
                                                                              

wMelCS_b          ------------------------------------------------------------	17087
wMelPop2          TGAATGAAAAAGTACTTGCTTTTTTACAGGAAAATCGAGAAAAAGGTGAGTGGATGAGTC	35160
wMelOctoless      ------------------------------------------------------------	2105
                                                                              

wMelCS_b          ------------------------------------------------------------	17087
wMelPop2          CAGATTCTTTAAGAGCAAAAATAGTAGAAATTTACTTAAAATCCGACTCCAGTTTAAAGG	35220
wMelOctoless      ------------------------------------------------------------	2105
                                                                              

wMelCS_b          ------------------------------------------------------------	17087
wMelPop2          ATTTATTACTTAAGAAAGAACAAAAAGTAACTGAGGCATCAAAGTATAACGAAGAACTTA	35280
wMelOctoless      ------------------------------------------------------------	2105
                                                                              

wMelCS_b          ------------------------------------------------------------	17087
wMelPop2          AATCCATTCCGGAAGAAGAAAAAAGTGTTACTAAATGGTGGGATGAATATCAAAATTTAA	35340
wMelOctoless      ------------------------------------------------------------	2105
                                                                              

wMelCS_b          ------------------------------------------------------------	17087
wMelPop2          TAGAACAAAAAAAGAGTCTAGAAAAAAATAATAAAAAAAAGATACCGAAGGAGGAAATTA	35400
wMelOctoless      ------------------------------------------------------------	2105
                                                                              

wMelCS_b          ------------------------------------------------------------	17087
wMelPop2          AGATTTTAGAAGAGAAAATTCAAAACAAAGAACATGATGAGAATATTCATCAAGATAATA	35460
wMelOctoless      ------------------------------------------------------------	2105
                                                                              

wMelCS_b          ------------------------------------------------------------	17087
wMelPop2          GGAAAAGATTGGAACTTCTAAAGTTAAACGAACAAATTATTGAACTGAAGAAGAAAGGTA	35520
wMelOctoless      ------------------------------------------------------------	2105
                                                                              

wMelCS_b          ------------------------------------------------------------	17087
wMelPop2          AAGAAAAGGATAAGAGTAAAAAAGACGAATTGGAAAAGGAAATTAATGAATTAAAAAATA	35580
wMelOctoless      ------------------------------------------------------------	2105
                                                                              

wMelCS_b          ------------------------------------------------------------	17087
wMelPop2          AAGCCGAAAAAAGTATGTCTGAAAGGCAAAAATTATCGAAGGAATTTGATGATTTAAACA	35640
wMelOctoless      ------------------------------------------------------------	2105
                                                                              

wMelCS_b          ------------------------------------------------------------	17087
wMelPop2          AAGAAGTCAATAAACTGGAACAAGATATAGCAAAAAAAACAAAGGATTTAAAAAAAGAAG	35700
wMelOctoless      ------------------------------------------------------------	2105
                                                                              

wMelCS_b          ------------------------------------------------------------	17087
wMelPop2          TTCAAGAGTTTTTAAAAGAGAGTAGTCTTTTGGAAGAAGTCGAAAAGCTTGATAAAAAAT	35760
wMelOctoless      ------------------------------------------------------------	2105
                                                                              

wMelCS_b          ------------------------------------------------------------	17087
wMelPop2          TGGCTCCTTGGGTTCACAATAACTGTGCTGAAGCTCACGTTATTACAGCACTTACTAGAG	35820
wMelOctoless      ------------------------------------------------------------	2105
                                                                              

wMelCS_b          ------------------------------------------------------------	17087
wMelPop2          CTAAAGAAGTTTTCCCTGGTCACCAAGTTGAAGTACTAATAAAATATTTAGCCACTTACA	35880
wMelOctoless      ------------------------------------------------------------	2105
                                                                              

wMelCS_b          ------------------------------------------------------------	17087
wMelPop2          AAGAACTAAATTCAGGAGAATCTTTAGTAGCTTTTGATAGGTGTTCTCATTGTGTACAAT	35940
wMelOctoless      ------------------------------------------------------------	2105
                                                                              

wMelCS_b          ------------------------------------------------------------	17087
wMelPop2          CGACAATGGTGATTGATTATGCTATTATAACAGAAGAGGAATGGGGCAACTGGCATAAAG	36000
wMelOctoless      ------------------------------------------------------------	2105
                                                                              

wMelCS_b          ------------------------------------------------------------	17087
wMelPop2          AGAGAAAAAGTAAGGCTGATAACATGATAGCTATTTATGGAAAGGTTCCAAATTTCTCCA	36060
wMelOctoless      ------------------------------------------------------------	2105
                                                                              

wMelCS_b          ------------------------------------------------------------	17087
wMelPop2          TACACATGACTAACAGGTCAGTGAAGGAAGAAAATTCTAGTTCCATCAGAAAGAAAAGGT	36120
wMelOctoless      ------------------------------------------------------------	2105
                                                                              

wMelCS_b          ------------------------------------------------------------	17087
wMelPop2          CGGTATTTCTTGAACTTGGTGAAGTAGAGACGATATCTAACTCTAAAATTAGAGCTGGTA	36180
wMelOctoless      ------------------------------------------------------------	2105
                                                                              

wMelCS_b          ------------------------------------------------------------	17087
wMelPop2          GAGTAACTTCCATTTCAAATCAACTAAGTAGGGAAAGTGTTATTGATATAAACAAAAAAA	36240
wMelOctoless      ------------------------------------------------------------	2105
                                                                              

wMelCS_b          ------------------------------------------------------------	17087
wMelPop2          TTACAAATAGTGCTACTCGAACGTCTTCATGGATAAATGATTTATTTGGTTGGATAAGAA	36300
wMelOctoless      ------------------------------------------------------------	2105
                                                                              

wMelCS_b          ------------------------------------------------------------	17087
wMelPop2          GCTCTGTGAGTGGGTTATTAGGTTCTGAGTTACCTGAAGTAGTATCAAGTACTAAAAGTC	36360
wMelOctoless      ------------------------------------------------------------	2105
                                                                              

wMelCS_b          ------------------------------------------------------------	17087
wMelPop2          CAATCTCACAAGTTGATGCAAAAATGGATGTAAACGGTACGATAATGTTACTTGACTTAT	36420
wMelOctoless      ------------------------------------------------------------	2105
                                                                              

wMelCS_b          ------------------------------------------------------------	17087
wMelPop2          TAATTAGAAAGGTTACAGATCAAAAGTATATTTCTACAGCAGATCAGTCTATATCTCCAC	36480
wMelOctoless      ------------------------------------------------------------	2105
                                                                              

wMelCS_b          ------------------------------------------------------------	17087
wMelPop2          TAGAAGCACAGGGATATGCACTCAATATTACAAAGAGATTTGAGAAAGTAGTAGAACAAG	36540
wMelOctoless      ------------------------------------------------------------	2105
                                                                              

wMelCS_b          ------------------------------------------------------------	17087
wMelPop2          CTGGATTAAAAAGTGGCATATCAATGCATCGATTAAATATTGATTTTGTGGAAATACAGA	36600
wMelOctoless      ------------------------------------------------------------	2105
                                                                              

wMelCS_b          ------------------------------------------------------------	17087
wMelPop2          AAGAAGTTACAGGAAAAATCATGAGTGGTAAATTTGATGAGATCTCAGGAGTTTTAAGTT	36660
wMelOctoless      ------------------------------------------------------------	2105
                                                                              

wMelCS_b          ------------------------------------------------------------	17087
wMelPop2          CGTATTTAGAGAAAGCATGTCCTAGTAGAGAAGCAGGATGTCCTGGTAAGTTAAGTTCGA	36720
wMelOctoless      ------------------------------------------------------------	2105
                                                                              

wMelCS_b          ------------------------------------------------------------	17087
wMelPop2          AGAAGTTTGACAAGTTTATGGTAGAGTTTAATAGCAGGCTAAATGTTGTACTAAATCGAT	36780
wMelOctoless      ------------------------------------------------------------	2105
                                                                              

wMelCS_b          ------------------------------------------------------------	17087
wMelPop2          CAATACAACGGATATTACACAACGGAGATGGTAGATTAGAAGTTGATGATGCAAAGCAAA	36840
wMelOctoless      ------------------------------------------------------------	2105
                                                                              

wMelCS_b          ------------------------------------------------------------	17087
wMelPop2          TGAATTTAGAGCCTCAAAGTTATTTAAGTAATGCTTCCGTTCAAGGCCATTCAAAGGACA	36900
wMelOctoless      ------------------------------------------------------------	2105
                                                                              

wMelCS_b          ------------------------------------------------------------	17087
wMelPop2          AAGTATCAACTTGTCTTTCTGAGATAGGAGTAACTAAGCTTGGAGGTAATCTCAATAGGT	36960
wMelOctoless      ------------------------------------------------------------	2105
                                                                              

wMelCS_b          ------------------------------------------------------------	17087
wMelPop2          AGGTTATAATATAAGAGGTAATATGCCAAGTAGTGGAAAATTTAAAGTGAAGGTAGCCAA	37020
wMelOctoless      ------------------------------------------------------------	2105
                                                                              

wMelCS_b          ------------------------------------------------------------	17087
wMelPop2          AATAATTAGGGATACCAGACCAAGTTTGATGGTCTTAATGCTAAAATGGATGAAGTAGAC	37080
wMelOctoless      ------------------------------------------------------------	2105
                                                                              

wMelCS_b          ------------------------------------------------------------	17087
wMelPop2          ATTAAATGCTAAGTGATTAATGTATTTTCCATATTGAACTTACAGCACGTAGCTTTGATA	37140
wMelOctoless      ------------------------------------------------------------	2105
                                                                              

wMelCS_b          ------------------------------------------------------------	17087
wMelPop2          TAGAAGTTTGGGTAACGTTATGATAGTAATTTATATAATTCTTTGTGCAATCTTCATAGC	37200
wMelOctoless      ------------------------------------------------------------	2105
                                                                              

wMelCS_b          ------------------------------------------------------------	17087
wMelPop2          TGTTTTAGATAGTTCACTAGATTCTTAATTAGGTGATATGTCGAACTTAGAGAAGGTTTT	37260
wMelOctoless      ------------------------------------------------------------	2105
                                                                              

wMelCS_b          ------------------------------------------------------------	17087
wMelPop2          CATAAATGTTGAAGTGAATAATTATGTTTTTTCCTTGAGTTGTAAAATTTCAGAATGAGA	37320
wMelOctoless      ------------------------------------------------------------	2105
                                                                              

wMelCS_b          ------------------------------------------------------------	17087
wMelPop2          GAGACCGGTAATTTGAGCGATAACATCTATAGAGACACCGGCCTTGAGTGAGTTTTTTGC	37380
wMelOctoless      ------------------------------------------------------------	2105
                                                                              

wMelCS_b          ------------------------------------------------------------	17087
wMelPop2          AACTTCAATTTTACCTTCAATTTTACCTTCAATTTTACCTTTTTCATGGCCGATTTGGAT	37440
wMelOctoless      ------------------------------------------------------------	2105
                                                                              

wMelCS_b          ------------------------------------------------------------	17087
wMelPop2          GCCTTCTTGTCTACCTTTTTCGTGACCAACTTTAAGACCCTCATCAAATTTTTGAGCGAA	37500
wMelOctoless      ------------------------------------------------------------	2105
                                                                              

wMelCS_b          ------------------------------------------------------------	17087
wMelPop2          AGCAGCAATCTCATCCATTATGCGTTTTTTCATTTGCTCATATGCTAGTAACTCTTCTTC	37560
wMelOctoless      ------------------------------------------------------------	2105
                                                                              

wMelCS_b          ------------------------------------------------------------	17087
wMelPop2          TGACCAATTAAACTTATTCATCTCTTCATAAGCTCGTTTTATTATTACGTCACTACCAAC	37620
wMelOctoless      ------------------------------------------------------------	2105
                                                                              

wMelCS_b          ------------------------------------------------------------	17087
wMelPop2          TATTTTATCTAGGTCTTCTTCGTTTGTTTCTGCTGCATATCGGAAAAAATAACACCATTT	37680
wMelOctoless      ------------------------------------------------------------	2105
                                                                              

wMelCS_b          ------------------------------------------------------------	17087
wMelPop2          TTCTACTATATTTTCTAGTTGGTCTTCTTTTGTCTTTGTAAATTTTGGTAATTCTATGAA	37740
wMelOctoless      ------------------------------------------------------------	2105
                                                                              

wMelCS_b          ------------------------------------------------------------	17087
wMelPop2          TACGAAGTAAAAATCCTTTAAGTCATGTTCAAAGCTATTTTGATCTAAAATGACATGATT	37800
wMelOctoless      ------------------------------------------------------------	2105
                                                                              

wMelCS_b          ------------------------------------------------------------	17087
wMelPop2          AGATTTATACTCAGACTTATCTGGAAAAATAATACAATCAGCAACAGCAATAAAGATAAT	37860
wMelOctoless      ------------------------------------------------------------	2105
                                                                              

wMelCS_b          ------------------------------------------------------------	17087
wMelPop2          TTCTTTGAGGTTATGATAATCATCACCTTGATCAGCTTGACTTAAGTAGGCTTTGGCAGC	37920
wMelOctoless      ------------------------------------------------------------	2105
                                                                              

wMelCS_b          ------------------------------------------------------------	17087
wMelPop2          ATAATATTGAGCACGCTTTTCGAAGCCCTTGGTCTTAGTGAACTGCATTTCTATAATATA	37980
wMelOctoless      ------------------------------------------------------------	2105
                                                                              

wMelCS_b          ------------------------------------------------------------	17087
wMelPop2          TCTTGAACCTTGAGAGTCTTTACAAAGAACATCGACAATACTTTGCTTTTTAGCGGCAAT	38040
wMelOctoless      ------------------------------------------------------------	2105
                                                                              

wMelCS_b          ------------------------------------------------------------	17087
wMelPop2          CTCAGGATCCAAAATGGTAGCTAAGAATTCAACATCGTGAATAGCAGCCAAGCCAGTAAA	38100
wMelOctoless      ------------------------------------------------------------	2105
                                                                              

wMelCS_b          ------------------------------------------------------------	17087
wMelPop2          GCCTAAAATATCGTTCAAGAAATGAATGAGGATATCTTTATTCTTCTCGGTGCCAAATAT	38160
wMelOctoless      ------------------------------------------------------------	2105
                                                                              

wMelCS_b          ------------------------------------------------------------	17087
wMelPop2          TCTTTTGAAGGCATAATCGTTGCGTGCGTCAAGAAACTTGGAAAGAGCCATGAGAAAGTA	38220
wMelOctoless      ------------------------------------------------------------	2105
                                                                              

wMelCS_b          ------------------------------------------------------------	17087
wMelPop2          AGATAAAAAGCATTAATTATTATACACAATTGTGAGGAAATGTTCAATCTTTTTATTGTT	38280
wMelOctoless      ------------------------------------------------------------	2105
                                                                              

wMelCS_b          ------------------------------------------------------------	17087
wMelPop2          TTAAATGTGTTGATGAAAAAACGTCTGTCAGAGATCATCTGAGAATTGCATTTAAGGCTT	38340
wMelOctoless      ------------------------------------------------------------	2105
                                                                              

wMelCS_b          ------------------------------------------------------------	17087
wMelPop2          TAGATGAAAGAGGGGATATCATCTTTTTATAGTTGCCTTATAAAAGGCCTTAAAACCACA	38400
wMelOctoless      ------------------------------------------------------------	2105
                                                                              

wMelCS_b          ------------------------------------------------------------	17087
wMelPop2          GCAAATGAATTGATGAGCTATTAAGAGCTTAAAAATATTTATTTTCAGTGTGAGAGACTA	38460
wMelOctoless      ------------------------------------------------------------	2105
                                                                              

wMelCS_b          ------------------------------------------------------------	17087
wMelPop2          ACCTCCTAATAAAAATACGAGCCTAAAAGCTCAATTACGATTTACCTAACATCGTGAGGA	38520
wMelOctoless      ------------------------------------------------------------	2105
                                                                              

wMelCS_b          ------------------------------------------------------------	17087
wMelPop2          CAGGTTTGTCAATCTCTCACACCTTATATTTTAAAATATTCAAAAAATAATATCAACATA	38580
wMelOctoless      ------------------------------------------------------------	2105
                                                                              

wMelCS_b          ------------------------------------------------------------	17087
wMelPop2          TTTTGGTAGCAAATTTACGTTGGATCTATATCCTGTAAGTATGGGCGAAAAAAAGAAGGT	38640
wMelOctoless      ------------------------------------------------------------	2105
                                                                              

wMelCS_b          ------------------------------------------------------------	17087
wMelPop2          TATAATATATACAGATGGATGGAAATCCAGGGCCTGGTGGATGGGCAGCCGTGGTAATGT	38700
wMelOctoless      ------------------------------------------------------------	2105
                                                                              

wMelCS_b          ------------------------------------------------------------	17087
wMelPop2          ATGAAAATAAAAGTGTCTTTATCAAAAAACGTATCTCTGGAGGTGAAAACAAATAACAAG	38760
wMelOctoless      ------------------------------------------------------------	2105
                                                                              

wMelCS_b          ------------------------------------------------------------	17087
wMelPop2          ATGGAGCTAAAGGCTGTAATTAATGGACTAAAGATGTTAAAAATTTCCTGCAAAGTTATT	38820
wMelOctoless      ------------------------------------------------------------	2105
                                                                              

wMelCS_b          ------------------------------------------------------------	17087
wMelPop2          GTACACACTGATAGTCAGTATATTAAACAAGGTATAACAGGATGGATCAACAAGTGGAAA	38880
wMelOctoless      ------------------------------------------------------------	2105
                                                                              

wMelCS_b          ------------------------------------------------------------	17087
wMelPop2          ACAAATGGTTGGAAGACAGCTGATAAAAAGCCAGTAAAGAACAGGGAATTATGGCAGGAG	38940
wMelOctoless      ------------------------------------------------------------	2105
                                                                              

wMelCS_b          ------------------------------------------------------------	17087
wMelPop2          CTAGATGAAGTTGCTTTACAGCATGATGTTAATTGGAAGTGGGTTAGAGCTCACAGTGGT	39000
wMelOctoless      ------------------------------------------------------------	2105
                                                                              

wMelCS_b          ------------------------------------------------------------	17087
wMelPop2          AATACCTATAATGAAGAGGCAGATAGACTTGCTAGAAAGGAATCTAAAAAGCTAAAATAT	39060
wMelOctoless      ------------------------------------------------------------	2105
                                                                              

wMelCS_b          ------------------------------------------------------------	17087
wMelPop2          AGAGATTGTGAGATCAAGAAATCACAAAAAAATAGAGGGAGCTCTAAGTTTCATAGATTG	39120
wMelOctoless      ------------------------------------------------------------	2105
                                                                              

wMelCS_b          ------------------------------------------------------------	17087
wMelPop2          GAGGGAGTGTTATGGCAATAATTCTTTTAGACACAAAAACTATAAACCGTATAGCAGCAG	39180
wMelOctoless      ------------------------------------------------------------	2105
                                                                              

wMelCS_b          ------------------------------------------------------------	17087
wMelPop2          GAGAGGTAATAGAAAGGCCAGCGAGTTTAGTAAAGGAATTAGTAGAAAATGCAATAGATG	39240
wMelOctoless      ------------------------------------------------------------	2105
                                                                              

wMelCS_b          ------------------------------------------------------------	17087
wMelPop2          CTGGAAGTTCAGAAATAGAGATTAAAATAGAAAGTGGTGGACGTAACCTTATAACTGTGA	39300
wMelOctoless      ------------------------------------------------------------	2105
                                                                              

wMelCS_b          ------------------------------------------------------------	17087
wMelPop2          TAGATGATGGAAATGGAATAGAAAAGAACGATCTGGAACTAGCACTTATGAGGCATGCCA	39360
wMelOctoless      ------------------------------------------------------------	2105
                                                                              

wMelCS_b          ------------------------------------------------------------	17087
wMelPop2          CTTCAAAATTAAGTGATAGTGAGTTAATAGAGATCAGACATCTTGGCTTTAGAGGAGAGG	39420
wMelOctoless      ------------------------------------------------------------	2105
                                                                              

wMelCS_b          ------------------------------------------------------------	17087
wMelPop2          CTCTGCCTTCAATTGCAGCAGTAAGCAGAATGAAATTATCGTCTAAGGCAAGTGGAGCAA	39480
wMelOctoless      ------------------------------------------------------------	2105
                                                                              

wMelCS_b          ------------------------------------------------------------	17087
wMelPop2          AGGAAGCATGGTCTATAAGGTATGAGGGAGGAGAAAAAATAAGAGAGATTACCCCTTGTT	39540
wMelOctoless      ------------------------------------------------------------	2105
                                                                              

wMelCS_b          ------------------------------------------------------------	17087
wMelPop2          CTTTGTTGCAAGGTACATATATTGAAGTTCGTGACTTATTTTTTGCTACACCAAATAGAC	39600
wMelOctoless      ------------------------------------------------------------	2105
                                                                              

wMelCS_b          ------------------------------------------------------------	17087
wMelPop2          TAAAGTTTCTAAAAACCGAAAGGGCAGAAACACAAAGTATTGTTGATATTGTGAATAACT	39660
wMelOctoless      ------------------------------------------------------------	2105
                                                                              

wMelCS_b          ------------------------------------------------------------	17087
wMelPop2          TAGCGATGATTAATTATAGTATTGGGTTTACTCTCACTTCTGGTAATAAAAAGCTCTTAA	39720
wMelOctoless      ------------------------------------------------------------	2105
                                                                              

wMelCS_b          ------------------------------------------------------------	17087
wMelPop2          AATATGTTAAGCAAACTTCGCTGTTCAACAGATTATGTGAAATAGAAGAAGAATTTCAAA	39780
wMelOctoless      ------------------------------------------------------------	2105
                                                                              

wMelCS_b          ------------------------------------------------------------	17087
wMelPop2          GCAATTCACTGGAAGTTAAAGAGGAAGAAGAAGGCATCAAACTTAAGGGACACATCTGTA	39840
wMelOctoless      ------------------------------------------------------------	2105
                                                                              

wMelCS_b          ------------------------------------------------------------	17087
wMelPop2          AACCTAATGTCAATCGTGGCAACTCAACTCAGATTTATACGTTTGTTAATGGAAGGCCAA	39900
wMelOctoless      ------------------------------------------------------------	2105
                                                                              

wMelCS_b          ------------------------------------------------------------	17087
wMelPop2          TAAAAGACAATCTACTTGTTGGTGCAATTAGATATGCGTATCACGATTTTATTCCAAACA	39960
wMelOctoless      ------------------------------------------------------------	2105
                                                                              

wMelCS_b          ------------------------------------------------------------	17087
wMelPop2          ATAGGTATCCTTTTGCAGTGTTGCATTTAGAAGTACCATATGACCAAGTAGATGTAAATG	40020
wMelOctoless      ------------------------------------------------------------	2105
                                                                              

wMelCS_b          ------------------------------------------------------------	17087
wMelPop2          TGCATCCAAATAAATCGGAAGTAAGATTTCAGAATAAAAGGCTAATATATGAAATAGTGA	40080
wMelOctoless      ------------------------------------------------------------	2105
                                                                              

wMelCS_b          ------------------------------------------------------------	17087
wMelPop2          GAAGAGGGATAATAAAAACACTATCAACGAGATTTGCAGCGGGTGATCAAGGTATTGAAG	40140
wMelOctoless      ------------------------------------------------------------	2105
                                                                              

wMelCS_b          ------------------------------------------------------------	17087
wMelPop2          AGGAGCTAATTTTTAATGATAGTAAAAGCCAAGAGCAGGTTGATAGTCAAGAGAAAAAAG	40200
wMelOctoless      ------------------------------------------------------------	2105
                                                                              

wMelCS_b          ------------------------------------------------------------	17087
wMelPop2          ATCAAAAAGAGTTTTATGAAAAGAGACCAAGTCTTTTAGAAAATCGTCTAATGAAAGAAT	40260
wMelOctoless      ------------------------------------------------------------	2105
                                                                              

wMelCS_b          ------------------------------------------------------------	17087
wMelPop2          TCAATGCACCAGATGAAAGAAGACAAAGCTTACCAGAAACTTTTAAGTATGGAGAATCCC	40320
wMelOctoless      ------------------------------------------------------------	2105
                                                                              

wMelCS_b          ------------------------------------------------------------	17087
wMelPop2          TACCCCAAAAGGGAACGATGGTTTTAGAAAGGAAGCAAATTGATTTGGTAGAGGATCATC	40380
wMelOctoless      ------------------------------------------------------------	2105
                                                                              

wMelCS_b          ------------------------------------------------------------	17087
wMelPop2          CCCTAGGATATGCACGTTGTCAGGTCCACAATACTTACATTATTGCTGAGGCTGGAGATA	40440
wMelOctoless      ------------------------------------------------------------	2105
                                                                              

wMelCS_b          ------------------------------------------------------------	17087
wMelPop2          GGCTGATTATAGTAGATCAACATGCAGCCTATGAGAGGTTGATATACGAGTGCTTAAAGC	40500
wMelOctoless      ------------------------------------------------------------	2105
                                                                              

wMelCS_b          ------------------------------------------------------------	17087
wMelPop2          AAAAATCAAGCATAAAAAGACAAAAACTTCTTCCTGAAACAGTTGAAATTAAAAACCAAG	40560
wMelOctoless      ------------------------------------------------------------	2105
                                                                              

wMelCS_b          ------------------------------------------------------------	17087
wMelPop2          CTGGAATGGGGATGGTTAAAACTTATAAAGATGAGCTTTTTGAAATGGGTTTTGATATTG	40620
wMelOctoless      ------------------------------------------------------------	2105
                                                                              

wMelCS_b          ------------------------------------------------------------	17087
wMelPop2          AAATACAATCAGAAGATAAAGTAACGATAAAAGAAATACCTGCAATCTTGGGAACAATAG	40680
wMelOctoless      ------------------------------------------------------------	2105
                                                                              

wMelCS_b          ------------------------------------------------------------	17087
wMelPop2          ATATAAAAGAGATGCTAGTTGATATAGTAGATAAGTTAATGGAAATGGAAGATACGTTGC	40740
wMelOctoless      ------------------------------------------------------------	2105
                                                                              

wMelCS_b          ------------------------------------------------------------	17087
wMelPop2          CAATAGAGGATAAGGTGAATAAAATATCAGCCACAATCGCTTGCCATGGAGCAGGAAGAA	40800
wMelOctoless      ------------------------------------------------------------	2105
                                                                              

wMelCS_b          ------------------------------------------------------------	17087
wMelPop2          AAATGAAATTGGAAGAGATGAATGAGATACTAAGACAAATTGAGAAAACTCCATATTCTG	40860
wMelOctoless      ------------------------------------------------------------	2105
                                                                              

wMelCS_b          ------------------------------------------------------------	17087
wMelPop2          GTCATGAAAGACCAACTTATATAGAAATGAAACTAATTGATATAGAAAAATTGTTTGAAA	40920
wMelOctoless      ------------------------------------------------------------	2105
                                                                              

wMelCS_b          ------------------------------------------------------------	17087
wMelPop2          GGAGATGAGTTCAGTTTGTCAAAAAGGTTCCCAATTAAGTATACGTAACAGCTCTTCTGG	40980
wMelOctoless      ------------------------------------------------------------	2105
                                                                              

wMelCS_b          ------------------------------------------------------------	17087
wMelPop2          TTATGGAGTATAAAATGTGAAAAAAGAGAATAAATGCTCTAATTTTTTAGATTACAAAGT	41040
wMelOctoless      ------------------------------------------------------------	2105
                                                                              

wMelCS_b          ------------------------------------------------------------	17087
wMelPop2          AATAGGACAGGAAGTAAGAAATCGTAGGTTAGCAAAGGGATATACTCAAAAAGATTTAGC	41100
wMelOctoless      ------------------------------------------------------------	2105
                                                                              

wMelCS_b          ------------------------------------------------------------	17087
wMelPop2          AAAAAAAATCGATACAACATATCAGGTAATACTGCAATATGAAAAAGGAACACGCAGAAT	41160
wMelOctoless      ------------------------------------------------------------	2105
                                                                              

wMelCS_b          ------------------------------------------------------------	17087
wMelPop2          TTCAATTAAGAAGTTATATGAATTAGCAGAAGCATTATCAACAACTGCTAGAGATCTAGC	41220
wMelOctoless      ------------------------------------------------------------	2105
                                                                              

wMelCS_b          ------------------------------------------------------------	17087
wMelPop2          TTGCGGACAAGAAGTATCAAATGAGGAAAGGTATGAGGAAGAAGAGATATTAAATCTAGT	41280
wMelOctoless      ------------------------------------------------------------	2105
                                                                              

wMelCS_b          ------------------------------------------------------------	17087
wMelPop2          AAGAAGACATAAAGAGATTAAGGACCAAGAATTACGAGAAACGTTTTATTTATTAACTAA	41340
wMelOctoless      ------------------------------------------------------------	2105
                                                                              

wMelCS_b          ------------------------------------------------------------	17087
wMelPop2          ATTCATCCGTATTAGTGAGGAAGAAAGTGGAAAGGCAGTAAAAGTAGAGGTGGCAAAGGG	41400
wMelOctoless      ------------------------------------------------------------	2105
                                                                              

wMelCS_b          ------------------------------------------------------------	17087
wMelPop2          TTTAGTTAAGGAAGGAGTTTCTGCTCATGTTATCTCTCAAACGACCAGTTTATCTATTGA	41460
wMelOctoless      ------------------------------------------------------------	2105
                                                                              

wMelCS_b          ------------------------------------------------------------	17087
wMelPop2          TGAATATGATAATGATGAGAAAAAAATTTCCATTCCGTATAAAGTAGGTCAAAGAATAAA	41520
wMelOctoless      ------------------------------------------------------------	2105
                                                                              

wMelCS_b          ------------------------------------------------------------	17087
wMelPop2          AGAATGGAGATTGAGAAGAGGATACACTCAAGAAGATTTAGCAAGTAAAGTGGGCATAAT	41580
wMelOctoless      ------------------------------------------------------------	2105
                                                                              

wMelCS_b          ------------------------------------------------------------	17087
wMelPop2          AAATCAAAGAATATATGAATATGAACAAGGACGAGCTGCTGTTTCACTTGAAATGTTGAA	41640
wMelOctoless      ------------------------------------------------------------	2105
                                                                              

wMelCS_b          ------------------------------------------------------------	17087
wMelPop2          TGAAATAGCAAAGGTACTATTAATTAATATTACAGATCTGCTTCCAGAAACAAGAGAAAA	41700
wMelOctoless      ------------------------------------------------------------	2105
                                                                              

wMelCS_b          ------------------------------------------------------------	17087
wMelPop2          TGAGAATAGTGAAGCAGAGCTATCAAGGTTAATAGAAGAATACAAAAAGATTAAAAGCCA	41760
wMelOctoless      ------------------------------------------------------------	2105
                                                                              

wMelCS_b          ------------------------------------------------------------	17087
wMelPop2          AGAACTACGTGATGTACTAATAAAGTCTCTGCTTGAAAGCATACAAATTTGCAAAGAGAA	41820
wMelOctoless      ------------------------------------------------------------	2105
                                                                              

wMelCS_b          ------------------------------------------------------------	17087
wMelPop2          AGTAAAGAAAATAGAAAAGATAAAAATTGCAAAGAACTTAGTTAAGGAAGGAATTTCTAT	41880
wMelOctoless      ------------------------------------------------------------	2105
                                                                              

wMelCS_b          ------------------------------------------------------------	17087
wMelPop2          CAATATTATTTTAAAAACAGTGGGCATCTCTTTAGACGAAATTCAACAAATTTAAAATAA	41940
wMelOctoless      ------------------------------------------------------------	2105
                                                                              

wMelCS_b          ------------------------------------------------------------	17087
wMelPop2          AAAATCAGTATCTATTAATATCTTTACTTTTTGATGAAAAAATAAGTAAAAAAGATTGAA	42000
wMelOctoless      ------------------------------------------------------------	2105
                                                                              

wMelCS_b          ------------------------------------------------------------	17087
wMelPop2          AAATTGATTTGACTTCACTCAAAAGCTATGGCCTTATGCCAATGCTGATAAAAAACAGCA	42060
wMelOctoless      ------------------------------------------------------------	2105
                                                                              

wMelCS_b          ------------------------------------------------------------	17087
wMelPop2          GTAAATATATAAAAACATTTTGTTATTAGTGAAGGGTAATTTTTATGAATAATAAGGAAA	42120
wMelOctoless      ------------------------------------------------------------	2105
                                                                              

wMelCS_b          ------------------------------------------------------------	17087
wMelPop2          ACAGTAAAGATCGTAGAGAAGAAATAGAATTCAGAGCATTAGAAAGCAACGGTAAAGCAC	42180
wMelOctoless      ------------------------------------------------------------	2105
                                                                              

wMelCS_b          ------------------------------------------------------------	17087
wMelPop2          TACTTGATCGTGAAGTAATAGAAACGTTTCTAAGTGCAGTGCATGACAGGGAAGAAGCTC	42240
wMelOctoless      ------------------------------------------------------------	2105
                                                                              

wMelCS_b          ------------------------------------------------------------	17087
wMelPop2          GAATTATTGCTAGAAAGCTAATAGATAGTTTTGGAATAGGAGGAGTTTTAGGCCAGGAAA	42300
wMelOctoless      ------------------------------------------------------------	2105
                                                                              

wMelCS_b          ------------------------------------------------------------	17087
wMelPop2          TAGATGACTTGAAAACTATAGAAGGGATAACTGACTCTACAGTAGCAGTAGTTTTATGCC	42360
wMelOctoless      ------------------------------------------------------------	2105
                                                                              

wMelCS_b          ------------------------------------------------------------	17087
wMelPop2          TAAAGGAAGCTGCAAAGAGAGTACCAAGAGAAGAGTTAAAGAAAGGACCTGTAATGGATA	42420
wMelOctoless      ------------------------------------------------------------	2105
                                                                              

wMelCS_b          ------------------------------------------------------------	17087
wMelPop2          ACTTGGAAACCATAGTAAAATATTTGAGGGTGAGTATTGGTGTGCGCCAAGAAGTGCGTA	42480
wMelOctoless      ------------------------------------------------------------	2105
                                                                              

wMelCS_b          ------------------------------------------------------------	17087
wMelPop2          AGGAACAGTTGGTGAAAATCCAACACGGGTAAAGCTTAGCCGGCAACCTGGAACAAACCA	42540
wMelOctoless      ------------------------------------------------------------	2105
                                                                              

wMelCS_b          ------------------------------------------------------------	17087
wMelPop2          TTATGCTGCGTAAGGTAACGAGCGTAGTAAAGCTAATGGAATGGACAACATAGGGTGCAA	42600
wMelOctoless      ------------------------------------------------------------	2105
                                                                              

wMelCS_b          ------------------------------------------------------------	17087
wMelPop2          CGAAAGTGAAGGTATTGAGTCCCGTAATTCACGCGTCATGGGGGCTGACACTTTACATTT	42660
wMelOctoless      ------------------------------------------------------------	2105
                                                                              

wMelCS_b          ------------------------------------------------------------	17087
wMelPop2          GGTGGAAGGCAACATGGGTAATAACGCTAAGGCAAGATATTACTCACCTCATCGGGATCG	42720
wMelOctoless      ------------------------------------------------------------	2105
                                                                              

wMelCS_b          ------------------------------------------------------------	17087
wMelPop2          AAGGCCGCGTCATATGTTGAGATGGACCTTACGTGAACTTGGGAGATCCTTTGTATTCCT	42780
wMelOctoless      ------------------------------------------------------------	2105
                                                                              

wMelCS_b          ------------------------------------------------------------	17087
wMelPop2          GTAAGGGTACTCTGGAACAAGTCAATAAAGGCGAGGACTGGAGGAAGATGCAAAGGAAGT	42840
wMelOctoless      ------------------------------------------------------------	2105
                                                                              

wMelCS_b          ------------------------------------------------------------	17087
wMelPop2          CGGACTAACTGATAGTACTCGGAGTGTGGGAAAGCCACATACAAGGGGAAGCGGTTAGCA	42900
wMelOctoless      ------------------------------------------------------------	2105
                                                                              

wMelCS_b          ------------------------------------------------------------	17087
wMelPop2          ATATAGTGACTGGTATAGGGATTGCTATACCAATACAACAGAGATTAGAGGAGTATGCAA	42960
wMelOctoless      ------------------------------------------------------------	2105
                                                                              

wMelCS_b          ------------------------------------------------------------	17087
wMelPop2          GGAAAACTAAACCAGATAGCAGTAAGGGCTAAGCAAGATAAGCGAGTAAAATTTACATCA	43020
wMelOctoless      ------------------------------------------------------------	2105
                                                                              

wMelCS_b          ------------------------------------------------------------	17087
wMelPop2          TTAGTTCATTTGATTAATGAAGAGAATCTTGCAGAGTGTTATAAGGAACTAAAACGCAAC	43080
wMelOctoless      ------------------------------------------------------------	2105
                                                                              

wMelCS_b          ------------------------------------------------------------	17087
wMelPop2          AAGGCTTGTGGTATAGATCGTGTGACAGTGGAAGCTTATGGAGAAAATCTAGAAGAGAAA	43140
wMelOctoless      ------------------------------------------------------------	2105
                                                                              

wMelCS_b          ------------------------------------------------------------	17087
wMelPop2          CTTAAAACACTAGTGGATAGTATGAAGAGAAAACAATATCACCGCTACCAGTGAAAAGGG	43200
wMelOctoless      ------------------------------------------------------------	2105
                                                                              

wMelCS_b          ------------------------------------------------------------	17087
wMelPop2          TATACATACCCAAAGCCGGGAGCAAAGAGAAGCGCGGTCTCGGAATACCATCAACGGAAG	43260
wMelOctoless      ------------------------------------------------------------	2105
                                                                              

wMelCS_b          ------------------------------------------------------------	17087
wMelPop2          ATAAGTTGGTACAGGTAATGCTAAAGAAGATATTAGAAAATATTTATGAAGCAAACTTTA	43320
wMelOctoless      ------------------------------------------------------------	2105
                                                                              

wMelCS_b          ------------------------------------------------------------	17087
wMelPop2          TGGACAGCTCGTATGGATTTCGACCAGGAAGAAATTGTCATCAGGCGATAAACGCTCTAG	43380
wMelOctoless      ------------------------------------------------------------	2105
                                                                              

wMelCS_b          ------------------------------------------------------------	17087
wMelPop2          ATAAAGCAGTTATGCACAAACCAATTAACTATATTGTAGAAGTGGATATCAAGAAGTTCT	43440
wMelOctoless      ------------------------------------------------------------	2105
                                                                              

wMelCS_b          ------------------------------------------------------------	17087
wMelPop2          TTGATAATGTTCAACATAAATGGCTAATGAATTGTCTAAGGGAACGAATAGCTGACCCAA	43500
wMelOctoless      ------------------------------------------------------------	2105
                                                                              

wMelCS_b          ------------------------------------------------------------	17087
wMelPop2          ATTTATTGTGGTTAATAAAACGATTTCTAAAGGCAGGAATAGTCGAAGTTGGATGTTATA	43560
wMelOctoless      ------------------------------------------------------------	2105
                                                                              

wMelCS_b          ------------------------------------------------------------	17087
wMelPop2          AAGCAACCGATCAAGGCACACCACAAGGTGGTATAGTAAGCCCTGTCTTAGCTAATATAT	43620
wMelOctoless      ------------------------------------------------------------	2105
                                                                              

wMelCS_b          ------------------------------------------------------------	17087
wMelPop2          ACTTACACTATGTGCTGGACTTATGGTTTGAAAAGAAATTTAAGCCAAAAGCCAGAGGAT	43680
wMelOctoless      ------------------------------------------------------------	2105
                                                                              

wMelCS_b          ------------------------------------------------------------	17087
wMelPop2          ATTTACAGCTAATAAGGTTTTGCGACGATTTTGTAGTTGGCTGCGAGAGGGAAGAAGACG	43740
wMelOctoless      ------------------------------------------------------------	2105
                                                                              

wMelCS_b          ------------------------------------------------------------	17087
wMelPop2          CAAAAGAATTTCTAGAATTACTGAAACAAAGACTAAGTAAATTTGGGTTGGAAATAGCTG	43800
wMelOctoless      ------------------------------------------------------------	2105
                                                                              

wMelCS_b          ------------------------------------------------------------	17087
wMelPop2          AAAATAAAACAAAAATAGTAAAGTTTGGTAAGAAAGAATGGTATCAAGCAGAAAGAGAGA	43860
wMelOctoless      ------------------------------------------------------------	2105
                                                                              

wMelCS_b          ------------------------------------------------------------	17087
wMelPop2          AACGTAGGACGGCTAGCTTCAACTTTCTAGGATTTACACATTATTGTGGAAAAAGTCGTA	43920
wMelOctoless      ------------------------------------------------------------	2105
                                                                              

wMelCS_b          ------------------------------------------------------------	17087
wMelPop2          ATGGTAAACTTATGATGAAGCAGAAAACTTCAAAAATAAGCCTAGCCAGAAAGATTAAAG	43980
wMelOctoless      ------------------------------------------------------------	2105
                                                                              

wMelCS_b          ------------------------------------------------------------	17087
wMelPop2          AAATCAAAGAATGGTTGAAGATGGTACGAAGTCGTATCTGTCTCAAAGATTGGTGGCAGA	44040
wMelOctoless      ------------------------------------------------------------	2105
                                                                              

wMelCS_b          ------------------------------------------------------------	17087
wMelPop2          AACTTAAAGCCAAACTAACAGGACACTATAGCTACTTCGGAGTTAGCGGAAATTATCGGT	44100
wMelOctoless      ------------------------------------------------------------	2105
                                                                              

wMelCS_b          ------------------------------------------------------------	17087
wMelPop2          GTTTGATTCAATTCTATCGACCGGTAACAAAGTTAGCATTTAAGTGGATAAACCGACGTA	44160
wMelOctoless      ------------------------------------------------------------	2105
                                                                              

wMelCS_b          ------------------------------------------------------------	17087
wMelPop2          GTCAAAAGAAAAGTATGGATTGGGAACAATTTATACACTATTTAAAAGTAAATCCATTAC	44220
wMelOctoless      ------------------------------------------------------------	2105
                                                                              

wMelCS_b          ------------------------------------------------------------	17087
wMelPop2          CAAAACCAAAGGTATATGTTTCTTTATACACAGGAGCACTAGTGTGAACGCTGTATTGTG	44280
wMelOctoless      ------------------------------------------------------------	2105
                                                                              

wMelCS_b          ------------------------------------------------------------	17087
wMelPop2          GAGCCGTGTGCGGGAAATCCGCAAGCACGGTTCTTTTGGGGAGACTATGGTTATGAGACC	44340
wMelOctoless      ------------------------------------------------------------	2105
                                                                              

wMelCS_b          ------------------------------------------------------------	17087
wMelPop2          AAATCGCTGGTTTCAAGGTCATGAGTCTCTACCAGACCTTTTGATAATAATCTTTCTAAT	44400
wMelOctoless      ------------------------------------------------------------	2105
                                                                              

wMelCS_b          ------------------------------------------------------------	17087
wMelPop2          TTATCTGAGTTTGAAGGGAGAATAAATGAAAATGTTTCTCTCCATAGTATTTCCAAAAGT	44460
wMelOctoless      ------------------------------------------------------------	2105
                                                                              

wMelCS_b          ------------------------------------------------------------	17087
wMelPop2          AGCAATTTTAGGAATAGTAACAATGTAAGAAAAGAAATTGAAGTTGTTGAAAGAGACCTT	44520
wMelOctoless      ------------------------------------------------------------	2105
                                                                              

wMelCS_b          ------------------------------------------------------------	17087
wMelPop2          GATGGTAGGTTTACAGAAATAAGAGATGAGTTCAAAGATTTAAGAGACACCGGTGAGCTG	44580
wMelOctoless      ------------------------------------------------------------	2105
                                                                              

wMelCS_b          ------------------------------------------------------------	17087
wMelPop2          GTAGAAGTTTCAACGTATGTAAAGAGCCAACGCTTTAAACGTTCTACTAACGAGTCACTC	44640
wMelOctoless      ------------------------------------------------------------	2105
                                                                              

wMelCS_b          ------------------------------------------------------------	17087
wMelPop2          TCAGAGATGGAGACTGTGCCTGAGAATCAAGAGGAAATCATTATCGGGCTTGAAAATAAA	44700
wMelOctoless      ------------------------------------------------------------	2105
                                                                              

wMelCS_b          ------------------------------------------------------------	17087
wMelPop2          GTGAGGGAGTTAAAAAAGGAGATTGAGGAGATAAAGAATTCTTCTTCTGCTTCTGATGAA	44760
wMelOctoless      ------------------------------------------------------------	2105
                                                                              

wMelCS_b          ------------------------------------------------------------	17087
wMelPop2          AGTTACAAAGAACAAATCTCCTCGCTTGAAGGGCAACTGATTGTTTTACAACGATCTTTT	44820
wMelOctoless      ------------------------------------------------------------	2105
                                                                              

wMelCS_b          ------------------------------------------------------------	17087
wMelPop2          AATGATATGAAAAGACAGTCCAGTCAAACACTATCAGAAAAAGCTAATGAGATAAAAAGG	44880
wMelOctoless      ------------------------------------------------------------	2105
                                                                              

wMelCS_b          ------------------------------------------------------------	17087
wMelPop2          TTGAGTGCAATTGTGAAAAACCTTCGTAAACAAGGTGAAGACTTGAACAAAAAAATTCAA	44940
wMelOctoless      ------------------------------------------------------------	2105
                                                                              

wMelCS_b          ------------------------------------------------------------	17087
wMelPop2          GAAAATGAGCGAAAGTACCTATATGTTGAATGTACTAAGGATATAGAAGCAAGGAAGTTT	45000
wMelOctoless      ------------------------------------------------------------	2105
                                                                              

wMelCS_b          ------------------------------------------------------------	17087
wMelPop2          AAAGATGCAGAAGAAAAGCTAAAGCAGATTAACAATGAAACTGAAACTTCTAATGTGGTA	45060
wMelOctoless      ------------------------------------------------------------	2105
                                                                              

wMelCS_b          ------------------------------------------------------------	17087
wMelPop2          AAGCAGGTATACAGTGGCCGGATAAATAACTTTCCTTTGTTGCTTGAGTTTGGCAAGAGT	45120
wMelOctoless      ------------------------------------------------------------	2105
                                                                              

wMelCS_b          ------------------------------------------------------------	17087
wMelPop2          ATCGGGGATGCCAAGTTAAAATTTTGGGTTTACGAATCTCTAAGTGTCGAAATGGAAAAT	45180
wMelOctoless      ------------------------------------------------------------	2105
                                                                              

wMelCS_b          ------------------------------------------------------------	17087
wMelPop2          ACTCAACCTATAGATTTGCCTAAAACGGCTGAGTTAGCTAAAGCTTTGCGGATAGGTTGT	45240
wMelOctoless      ------------------------------------------------------------	2105
                                                                              

wMelCS_b          ------------------------------------------------------------	17087
wMelPop2          ATTGATCGAACAAACGTTCCGAATGATATAAGGGGAAAAGCACGTGGTATTTTTGAAAAG	45300
wMelOctoless      ------------------------------------------------------------	2105
                                                                              

wMelCS_b          ------------------------------------------------------------	17087
wMelPop2          TTGAGAAGTTTAGTTGTTGGTGCTAATGACTTATGCCATGCAACGACTATGCACCATGCT	45360
wMelOctoless      ------------------------------------------------------------	2105
                                                                              

wMelCS_b          ------------------------------------------------------------	17087
wMelPop2          GCTGAGATGGGTGACTTAGATGTGGTGAGGTTACTTATAGATGGGCGTTCTTATGTTGAT	45420
wMelOctoless      ------------------------------------------------------------	2105
                                                                              

wMelCS_b          ------------------------------------------------------------	17087
wMelPop2          TATCAAGATCAGCAACTTAAAACACCTCTGTACTATGCTGCTGAGATGGGCAACTTAGAT	45480
wMelOctoless      ------------------------------------------------------------	2105
                                                                              

wMelCS_b          ------------------------------------------------------------	17087
wMelPop2          GTGGTGAGATTACTTATAGATAAGGGCGCTGATGTTAATCATCAAGACGAATACCTTCAA	45540
wMelOctoless      ------------------------------------------------------------	2105
                                                                              

wMelCS_b          ------------------------------------------------------------	17087
wMelPop2          ACACCTTTGTACCTTGCTGCTGAGGAGGGCAAGCTAGATGTGGTGAGATTACTTATAGAT	45600
wMelOctoless      ------------------------------------------------------------	2105
                                                                              

wMelCS_b          ------------------------------------------------------------	17087
wMelPop2          AAGGGCGCTGATGTTAATCATCAAGACGAATACCTTCAAACACCTCTTCATTATGCTGCT	45660
wMelOctoless      ------------------------------------------------------------	2105
                                                                              

wMelCS_b          ------------------------------------------------------------	17087
wMelPop2          GAGATGGGTAAATTAGATGTGGTGAGATTACTTATAGATAGTGGTGCTTATGTTGATAGT	45720
wMelOctoless      ------------------------------------------------------------	2105
                                                                              

wMelCS_b          ------------------------------------------------------------	17087
wMelPop2          AAAGGCAAATACTTTGAAACACCTCTGCAACTTGCTGCTAAGGTGGGCAAACTAGATGTG	45780
wMelOctoless      ------------------------------------------------------------	2105
                                                                              

wMelCS_b          ------------------------------------------------------------	17087
wMelPop2          GTGAGATTACTTATAGATAAGGGCGCTGATGTTAATCATCGGGACCAGCAATCAAGAACA	45840
wMelOctoless      ------------------------------------------------------------	2105
                                                                              

wMelCS_b          ------------------------------------------------------------	17087
wMelPop2          GCTCTGGAATATGCTACTAGTAATAGCAGGTTCGATGTAGTGAAATTTCTTAAAGAAAAA	45900
wMelOctoless      ------------------------------------------------------------	2105
                                                                              

wMelCS_b          ------------------------------------------------------------	17087
wMelPop2          CAAGGTTTACGTAGTAGGCGTGATGTAAAAGAGTTAGGAAATGTAAGTAACTCCACTCTG	45960
wMelOctoless      ------------------------------------------------------------	2105
                                                                              

wMelCS_b          ------------------------------------------------------------	17087
wMelPop2          GGGTCGCTACAAGAAAGCGTTAAGCCTTCTTCCTACGTTAGCGATATTGTTTTAGAGAAA	46020
wMelOctoless      ------------------------------------------------------------	2105
                                                                              

wMelCS_b          ------------------------------------------------------------	17087
wMelPop2          ACAAAGGAAAGTAATTCTTCTTTCGTTTTGAAGTAATTACTTATTTCCGTAGATTTTTCA	46080
wMelOctoless      ------------------------------------------------------------	2105
                                                                              

wMelCS_b          ------------------------------------------------------------	17087
wMelPop2          GGAGGTTTTCTATGCCAAATTTTTATAAGTTAAGCTTTGCCAAGCAAGTACTTCCTTTTG	46140
wMelOctoless      ------------------------------------------------------------	2105
                                                                              

wMelCS_b          ------------------------------------------------------------	17087
wMelPop2          ATGAAGGGGTACAACTCTATCAAGATAATTCTCGAAGTGGTGACCCTTTACAATTGTATG	46200
wMelOctoless      ------------------------------------------------------------	2105
                                                                              

wMelCS_b          ------------------------------------------------------------	17087
wMelPop2          CTCTTCATAAGGAAGGACTGAATGGCTATCGGTATGACAACAATACTTGGAAAGAGATAC	46260
wMelOctoless      ------------------------------------------------------------	2105
                                                                              

wMelCS_b          ------------------------------------------------------------	17087
wMelPop2          TCTCCATGAGAGGTCTTCATGCTCAACAAATCTATTTTGCTGACGTGTTAGGAAATGGAG	46320
wMelOctoless      ------------------------------------------------------------	2105
                                                                              

wMelCS_b          ------------------------------------------------------------	17087
wMelPop2          AACTGATGTTGATTGCAAAAACCAAAGAAGGAATTAGTTTTTACCAGCATAAGAATAACG	46380
wMelOctoless      ------------------------------------------------------------	2105
                                                                              

wMelCS_b          ------------------------------------------------------------	17087
wMelPop2          AGTTTAGTCTCTTAAATAGAACTGAGAATTTTAGGAACAATGGTTTTGGTAGCGTTCGTG	46440
wMelOctoless      ------------------------------------------------------------	2105
                                                                              

wMelCS_b          ------------------------------------------------------------	17087
wMelPop2          ACTGGAATGAACCTGGCAGTATTATAAAGTTTGGCCATTTTTACCGTAATCAAGGCTTGG	46500
wMelOctoless      ------------------------------------------------------------	2105
                                                                              

wMelCS_b          ------------------------------------------------------------	17087
wMelPop2          TTGGAATATTAACTTATCGAAGAAACTATGGCACAAAGCTCTTTGTGGTTGTGAAGGATT	46560
wMelOctoless      ------------------------------------------------------------	2105
                                                                              

wMelCS_b          ------------------------------------------------------------	17087
wMelPop2          TGCTTCAGAAACAGCAATATCCAATTCATACACCTAAGTATGATTATACTATTCCTGGTA	46620
wMelOctoless      ------------------------------------------------------------	2105
                                                                              

wMelCS_b          ------------------------------------------------------------	17087
wMelPop2          ATTTTTCTCAAGCCAAGTTTGCCTTATCTGATTTAAAACAAAATGGCCAGGAAAATATTA	46680
wMelOctoless      ------------------------------------------------------------	2105
                                                                              

wMelCS_b          ------------------------------------------------------------	17087
wMelPop2          TTGTTCATGGTAATAATGGTTTTAATATATATTCATTCAATCAAACTCACCGACTAGAAC	46740
wMelOctoless      ------------------------------------------------------------	2105
                                                                              

wMelCS_b          ------------------------------------------------------------	17087
wMelPop2          ATCTGATACAAGTACCAAGTAGTGCCAAGTCTGATGATTCTGAGGAGGAGTTATTCTTTC	46800
wMelOctoless      ------------------------------------------------------------	2105
                                                                              

wMelCS_b          ------------------------------------------------------------	17087
wMelPop2          CTAATTTAACCGGCCAGTCTTATCGTGATATTGTTGTATTAAATTCCAGCGGACTATTTG	46860
wMelOctoless      ------------------------------------------------------------	2105
                                                                              

wMelCS_b          ------------------------------------------------------------	17087
wMelPop2          TCTATCAACATAATAGTAGCATCAATAATTATGGACTGATTGATTATCAGCCTTCATTCT	46920
wMelOctoless      ------------------------------------------------------------	2105
                                                                              

wMelCS_b          ------------------------------------------------------------	17087
wMelPop2          CAAAGTTAAAGGGCTGGGAACAAGAATATATAAATTCCATTCAATTTGAAGACATAGATT	46980
wMelOctoless      ------------------------------------------------------------	2105
                                                                              

wMelCS_b          ------------------------------------------------------------	17087
wMelPop2          TAGATGGCAGAGAGGACATGCTCTTTACTGGCCCGAGTGGAATAAACTTACTTTCATTTA	47040
wMelOctoless      ------------------------------------------------------------	2105
                                                                              

wMelCS_b          ------------------------------------------------------------	17087
wMelPop2          ATAATCGTACTAATCAATGGCAGTCCTTGTTGGATAATTCTGAGCTTACTATTTCTCAGC	47100
wMelOctoless      ------------------------------------------------------------	2105
                                                                              

wMelCS_b          ------------------------------------------------------------	17087
wMelPop2          GTCATAGTCGTGTAATGAAAGTTTTGCCTGCTAGCCCTCCAACTACAAAACATCCGATAG	47160
wMelOctoless      ------------------------------------------------------------	2105
                                                                              

wMelCS_b          ------------------------------------------------------------	17087
wMelPop2          TGTTTACAAAGTATAAGAATCAATTGCACTTAGCAAATATTGTAGAAATTGAAGATTCAC	47220
wMelOctoless      ------------------------------------------------------------	2105
                                                                              

wMelCS_b          ------------------------------------------------------------	17087
wMelPop2          TATCATTAGAAGAGGAACTTGAGATAGATAATGCTTCATCTAAGGTAACAACATCAAAGG	47280
wMelOctoless      ------------------------------------------------------------	2105
                                                                              

wMelCS_b          ------------------------------------------------------------	17087
wMelPop2          TAGTGCCACAAGTATCTAAGGTTCATCTTGAAGAAGAAAAGCCTCATCTTTTACTTAGGG	47340
wMelOctoless      ------------------------------------------------------------	2105
                                                                              

wMelCS_b          ------------------------------------------------------------	17087
wMelPop2          ATCAATTAGATGACTCTTCGATTATCGATGCGGTTAATAAAAATACAGGAAAGCTAAATT	47400
wMelOctoless      ------------------------------------------------------------	2105
                                                                              

wMelCS_b          ------------------------------------------------------------	17087
wMelPop2          TTAAACTGCCATTAATTGATTTATCAAACCTTTCATCTGATCTCAAGTTAGATGTGTTTT	47460
wMelOctoless      ------------------------------------------------------------	2105
                                                                              

wMelCS_b          ------------------------------------------------------------	17087
wMelPop2          ATGATGGCAATAGTCAAATATTCGGTAATTTGGGTCTTGGTTGGTCCTTACCACAAAATT	47520
wMelOctoless      ------------------------------------------------------------	2105
                                                                              

wMelCS_b          ------------------------------------------------------------	17087
wMelPop2          TTATAATGGTGGATCACCAAGCAAGTATTTTTCCTGAAGATAAAAAGTATTATGTTATTC	47580
wMelOctoless      ------------------------------------------------------------	2105
                                                                              

wMelCS_b          ------------------------------------------------------------	17087
wMelPop2          TGCAAGATTTGCCACAGCAATTAGTATTTGATTCTAAAAATTCAACTGATAACGTTTATT	47640
wMelOctoless      ------------------------------------------------------------	2105
                                                                              

wMelCS_b          ------------------------------------------------------------	17087
wMelPop2          CCTTTAAATTATCGAATGAACAATCTGATGTACAGGTGCGTTATTATAGAGACAAAGAAA	47700
wMelOctoless      ------------------------------------------------------------	2105
                                                                              

wMelCS_b          ------------------------------------------------------------	17087
wMelPop2          GATGGGAAATAGATAGCAAGGGTGTTAAGCAGAGTTACGGTAGTGCTCAAAATGGAGCTG	47760
wMelOctoless      ------------------------------------------------------------	2105
                                                                              

wMelCS_b          ------------------------------------------------------------	17087
wMelPop2          TTGGTTGGGGATTGAAATGGAAAAATTGGCGAGGTGTAGGTAGTAGCTCCACAGGACAAG	47820
wMelOctoless      ------------------------------------------------------------	2105
                                                                              

wMelCS_b          ------------------------------------------------------------	17087
wMelPop2          AGCAATTTGCCAATGTCTGGTATTTAGCTCAAATAGAGGATGAAAATAATAATGTTCTGC	47880
wMelOctoless      ------------------------------------------------------------	2105
                                                                              

wMelCS_b          ------------------------------------------------------------	17087
wMelPop2          ATTGTACGTATGACGCAATTAACGTTGAAGTAGCAAGTGGTAAAAACTTTACCAGGGAAA	47940
wMelOctoless      ------------------------------------------------------------	2105
                                                                              

wMelCS_b          ------------------------------------------------------------	17087
wMelPop2          TTTACTTAAAGACCATTAGTGATGATCAGGGCAATAATATTACCTTCAATTACTCTGATA	48000
wMelOctoless      ------------------------------------------------------------	2105
                                                                              

wMelCS_b          ------------------------------------------------------------	17087
wMelPop2          AAGACAAAAGTGAGTATGATTTACCTCCTATAGTAGATAAGCAAGGCAATATCAATACAC	48060
wMelOctoless      ------------------------------------------------------------	2105
                                                                              

wMelCS_b          ------------------------------------------------------------	17087
wMelPop2          AAATGGTGCAAACTCGTTATCTTAGTGGCTATAAGGTTAGTACTACAAACTATCAACAAG	48120
wMelOctoless      ------------------------------------------------------------	2105
                                                                              

wMelCS_b          ------------------------------------------------------------	17087
wMelPop2          ATATCAGTTTCGTTTATGAAGTAAAAGACAGAAAGCGTTTATTATCTAAAATTAAGCAAG	48180
wMelOctoless      ------------------------------------------------------------	2105
                                                                              

wMelCS_b          ------------------------------------------------------------	17087
wMelPop2          AAGGTGATTCCACTAATCAGCCGATTCTACAATTTTCTTACAGTAAATCACATATGTTGG	48240
wMelOctoless      ------------------------------------------------------------	2105
                                                                              

wMelCS_b          ------------------------------------------------------------	17087
wMelPop2          AGAAAGTTATTTTACCAACTGGTGCAAGTGTTCAATTTGACTACCAATTGCTGGAAAAAG	48300
wMelOctoless      ------------------------------------------------------------	2105
                                                                              

wMelCS_b          ------------------------------------------------------------	17087
wMelPop2          ACTTCTCAATTTCAGTTAATGAGAGGATTGCGCAAAAGTATGATGTAGGGAAAGACTACA	48360
wMelOctoless      ------------------------------------------------------------	2105
                                                                              

wMelCS_b          ------------------------------------------------------------	17087
wMelPop2          GAGTAGATTATGTTGATGATTACGTACTTGTGAGTTATATGGATGGACAAGAGAAAGTAG	48420
wMelOctoless      ------------------------------------------------------------	2105
                                                                              

wMelCS_b          ------------------------------------------------------------	17087
wMelPop2          TCCTCAGAATGTTTAATCAAGAGATGACAGAGGAGTTGTACTCTTCTCTAGCACGGAAAG	48480
wMelOctoless      ------------------------------------------------------------	2105
                                                                              

wMelCS_b          ------------------------------------------------------------	17087
wMelPop2          ATTCATCAAAATTACCGCTGTTAGGAAGGGGTGGAGCAAAATCTTATGGGGTTGTTCTTA	48540
wMelOctoless      ------------------------------------------------------------	2105
                                                                              

wMelCS_b          ------------------------------------------------------------	17087
wMelPop2          CAGGTGGTTTTCTTGCTGTTGTTTTATCTTATAGTACTGATCAAGAGTTACATTTACTAC	48600
wMelOctoless      ------------------------------------------------------------	2105
                                                                              

wMelCS_b          ------------------------------------------------------------	17087
wMelPop2          GTCAAGAAAAAGGTAAATGGTTATCCAAATCTTACACTTTTAGTGAAAAAACAACAATCA	48660
wMelOctoless      ------------------------------------------------------------	2105
                                                                              

wMelCS_b          ------------------------------------------------------------	17087
wMelPop2          ATCCTGGCAAGGGTTTTATGGTTGTAGTAGATCGTGACTCTGCTATAGAAGTGATTAGCT	48720
wMelOctoless      ------------------------------------------------------------	2105
                                                                              

wMelCS_b          ------------------------------------------------------------	17087
wMelPop2          GGAATAAAGATTCAAAAGAGTGGAGAAAGGATAAACCTTTTGCTGAGTCAGAAGTACCAC	48780
wMelOctoless      ------------------------------------------------------------	2105
                                                                              

wMelCS_b          ------------------------------------------------------------	17087
wMelPop2          TATTGCTCAAAGTGTTTGGTAGAGGGTTTATCTTTTATGATAACGATCTTTTGTCAATAG	48840
wMelOctoless      ------------------------------------------------------------	2105
                                                                              

wMelCS_b          ------------------------------------------------------------	17087
wMelPop2          GATATAAGGATTATGAAGACCGGTGGCGGTATAATACAATTGAAGCAATACCCGGAGTGA	48900
wMelOctoless      ------------------------------------------------------------	2105
                                                                              

wMelCS_b          ------------------------------------------------------------	17087
wMelPop2          TTAATGATATAGAGGAAACATTAGATAAATTTGATTTAGATAGCAAGCGGCGTGATGATT	48960
wMelOctoless      ------------------------------------------------------------	2105
                                                                              

wMelCS_b          ------------------------------------------------------------	17087
wMelPop2          TTTTCGCATTCTTCAAAAGTAATGCATTGCAAGTTAGTAATAATTTGTTGTTTCTAAATA	49020
wMelOctoless      ------------------------------------------------------------	2105
                                                                              

wMelCS_b          ------------------------------------------------------------	17087
wMelPop2          GATGGAAAACGGAGGGAATGAAGCTTTATTCTGTAATAGACTTATTTGTTCTGGATAGTA	49080
wMelOctoless      ------------------------------------------------------------	2105
                                                                              

wMelCS_b          ------------------------------------------------------------	17087
wMelPop2          GTTACAAATTAGCTAAACGCGAACAAAAAAAGATTCTACAAGATGATTTAAATCAAATTT	49140
wMelOctoless      ------------------------------------------------------------	2105
                                                                              

wMelCS_b          ------------------------------------------------------------	17087
wMelPop2          CAGATTGGTTGGAAAATGGTAGTGGAAGTTCTTTCAAACTTGCTTATCAAATTGTTAACG	49200
wMelOctoless      ------------------------------------------------------------	2105
                                                                              

wMelCS_b          ------------------------------------------------------------	17087
wMelPop2          ATAAATTGAAGGTTGTTGCTAAGGATGTTCGTGGTAGTATTGTTGATGAAATACATAAGC	49260
wMelOctoless      ------------------------------------------------------------	2105
                                                                              

wMelCS_b          ------------------------------------------------------------	17087
wMelPop2          AAACTGATAATTCTAATCGAAGAAATGATCAAAAAGATGAAGTTCTCAAGGATGTCACTA	49320
wMelOctoless      ------------------------------------------------------------	2105
                                                                              

wMelCS_b          ------------------------------------------------------------	17087
wMelPop2          AATCTCTAGAAGATCGTGCAAAAAAGCCTTTTCTGCTAAATCCTTATAAGTATCTTGCAT	49380
wMelOctoless      ------------------------------------------------------------	2105
                                                                              

wMelCS_b          ------------------------------------------------------------	17087
wMelPop2          TTCTAAATTCACAAGTGGTGATATGTAACAACACCAAGCTCACTTTTACTGGTGATAATT	49440
wMelOctoless      ------------------------------------------------------------	2105
                                                                              

wMelCS_b          ------------------------------------------------------------	17087
wMelPop2          GGAAGGAAGGTACGGTATCTGAAGAAGAGCTGAAACAGGAGAAATTTTCTGTTCCACTTG	49500
wMelOctoless      ------------------------------------------------------------	2105
                                                                              

wMelCS_b          ------------------------------------------------------------	17087
wMelPop2          ATGAAAAGTTTGTTTTGAAAAAGGAAGATCTAAATTCTTCCATCAAGCTGTATAATAAGA	49560
wMelOctoless      ------------------------------------------------------------	2105
                                                                              

wMelCS_b          ------------------------------------------------------------	17087
wMelPop2          AGTCAAATGATAAAGAGGAGCTGGTTAAAGAGCTAGGAGTCAATCAATTCAATCAGACTG	49620
wMelOctoless      ------------------------------------------------------------	2105
                                                                              

wMelCS_b          ------------------------------------------------------------	17087
wMelPop2          TGATAAGATATCCGATTTACTTGGCTTATCAGCCAAGGGATCAACGGGTAAGCGTGATTA	49680
wMelOctoless      ------------------------------------------------------------	2105
                                                                              

wMelCS_b          ------------------------------------------------------------	17087
wMelPop2          AGTTTGCAAATGATGGCAATATTAGTAGAACTGATGAATTGTCTTGGTCAGAGAAATTAA	49740
wMelOctoless      ------------------------------------------------------------	2105
                                                                              

wMelCS_b          ------------------------------------------------------------	17087
wMelPop2          GTCCATTCAGTAATTATCAAACATTAGTAACGAGTGAAAATAGTGGTAAGACTTTGGTCT	49800
wMelOctoless      ------------------------------------------------------------	2105
                                                                              

wMelCS_b          ------------------------------------------------------------	17087
wMelPop2          TTCGCAAACAGGCTGGACATTTATTTCCTGATCCTGTTATTACACAAGTTACAGTGAGTT	49860
wMelOctoless      ------------------------------------------------------------	2105
                                                                              

wMelCS_b          ------------------------------------------------------------	17087
wMelPop2          TTGATGATGGTAATAAGCGTATTACTGGATATGAATATAGTAAAGCAAAAGCGTTAGGTA	49920
wMelOctoless      ------------------------------------------------------------	2105
                                                                              

wMelCS_b          ------------------------------------------------------------	17087
wMelPop2          ATATTATATATTATGAAAATGTTTCTGTAGTTCCAGGCAATGATAAGGAATCTTTTGGTT	49980
wMelOctoless      ------------------------------------------------------------	2105
                                                                              

wMelCS_b          ------------------------------------------------------------	17087
wMelPop2          GGATAGAAGAAACCAGAGATTTTGGCAACCAATCTAGAACAGAAAAAAGAATTTTTAACT	50040
wMelOctoless      ------------------------------------------------------------	2105
                                                                              

wMelCS_b          ------------------------------------------------------------	17087
wMelPop2          CACAAAAAGAGTTGATAAAAATTGTAAATTTTGAAAATAAGCAAGCTAATGCCACCACAG	50100
wMelOctoless      ------------------------------------------------------------	2105
                                                                              

wMelCS_b          ------------------------------------------------------------	17087
wMelPop2          TAGATAAGGAGAATTTATACTTAAACACTACCTTATTGGATAAAACAGGAAGACTAGAAA	50160
wMelOctoless      ------------------------------------------------------------	2105
                                                                              

wMelCS_b          ------------------------------------------------------------	17087
wMelPop2          TAGCACAGTTTTTTCCTTACGAAATAGCAGATGAAGAAGTTGGTTACTATGGCTTTGAAG	50220
wMelOctoless      ------------------------------------------------------------	2105
                                                                              

wMelCS_b          ------------------------------------------------------------	17087
wMelPop2          GTTATGAGGTAAATAGAATTGGTGAAAAAAACTCCACATTTGAAAAGAAATGGGTATTTG	50280
wMelOctoless      ------------------------------------------------------------	2105
                                                                              

wMelCS_b          ------------------------------------------------------------	17087
wMelPop2          ATGAGAAGGATATAATAAGAGAAGGTTTTTCATTTACTGGAAGGAACTATTTGAGCTTAT	50340
wMelOctoless      ------------------------------------------------------------	2105
                                                                              

wMelCS_b          ------------------------------------------------------------	17087
wMelPop2          CAGGAAAGTCCTTGGTAGGGAAGTTTCAGCCAAATGATCAAAGTCAGGAATACATAGCAT	50400
wMelOctoless      ------------------------------------------------------------	2105
                                                                              

wMelCS_b          ------------------------------------------------------------	17087
wMelPop2          CATGCTGGGTAAGGCCACACAGCGAAATGTTTAAACTTGGTGATATTGTTCCTTATCTAA	50460
wMelOctoless      ------------------------------------------------------------	2105
                                                                              

wMelCS_b          ------------------------------------------------------------	17087
wMelPop2          AAGCAGTTGTTTCAACTGAAAACAAAAATGAGACGGTTTTACCACTTGGTGAAGTTAAGT	50520
wMelOctoless      ------------------------------------------------------------	2105
                                                                              

wMelCS_b          ------------------------------------------------------------	17087
wMelPop2          TACAGGTTGGTAATTGGTTCTATTTAGAGGTAATTGTAGATTTATTTTATGCGAAAGAGG	50580
wMelOctoless      ------------------------------------------------------------	2105
                                                                              

wMelCS_b          ------------------------------------------------------------	17087
wMelPop2          TTTTGAAAAATGTAAATGAAGTACAGACAAATAAAACTCTAGTAGAAGAAGAGAATGTTA	50640
wMelOctoless      ------------------------------------------------------------	2105
                                                                              

wMelCS_b          ------------------------------------------------------------	17087
wMelPop2          AATTAACAACATCTATTATTGTAGCTCCTAGTACAAACACTACTGTTGATGTAGATCATG	50700
wMelOctoless      ------------------------------------------------------------	2105
                                                                              

wMelCS_b          ------------------------------------------------------------	17087
wMelPop2          TTCGTTTCTCTCCACTCAAGAGTAGTTTTAAAGCTAATGTATATACCAAACAGGTGACAG	50760
wMelOctoless      ------------------------------------------------------------	2105
                                                                              

wMelCS_b          ------------------------------------------------------------	17087
wMelPop2          AAGTGATAAGTGCTAGCGGATTGGTTGAGAGACAGATTTATGATAAATATCAAAAGCAAG	50820
wMelOctoless      ------------------------------------------------------------	2105
                                                                              

wMelCS_b          ------------------------------------------------------------	17087
wMelPop2          TAGGAAGCATCAGTGGATATGGTGAGCTTAAAGAGCTTAGTACTTATACTAAATCCTCAA	50880
wMelOctoless      ------------------------------------------------------------	2105
                                                                              

wMelCS_b          ------------------------------------------------------------	17087
wMelPop2          GTATCGGTAAAATAACAGAGCTAAAGAGTAGTGTTATAATTCAGCCTGAAAATGGTTTTT	50940
wMelOctoless      ------------------------------------------------------------	2105
                                                                              

wMelCS_b          ------------------------------------------------------------	17087
wMelPop2          ATGAGGATTTTGCTTCTGACTCATTTGACGAGCGTTGGAAAATAGATAGTGCTGATGCTT	51000
wMelOctoless      ------------------------------------------------------------	2105
                                                                              

wMelCS_b          ------------------------------------------------------------	17087
wMelPop2          GGCAAATTTCTCCTGGAAGGTTGCAACATTTAACTAGTGGTACACATACCTTGCAGTTAA	51060
wMelOctoless      ------------------------------------------------------------	2105
                                                                              

wMelCS_b          ------------------------------------------------------------	17087
wMelPop2          ATTCAAGTGATATAGATCGTGCTTCATATGGAATGAGGTTTTATTTCTCACTACAGTCAG	51120
wMelOctoless      ------------------------------------------------------------	2105
                                                                              

wMelCS_b          ------------------------------------------------------------	17087
wMelPop2          ATGGTAGTGTGATCAATTTTAATAATAATCTAAAAGTAATCCGCACAGGAAGTAAAGCGG	51180
wMelOctoless      ------------------------------------------------------------	2105
                                                                              

wMelCS_b          ------------------------------------------------------------	17087
wMelPop2          AAATTGCATTCTCGGGGAGAGGTCAATCTATACCACTTGATGGTGAACTACTAATAGTTG	51240
wMelOctoless      ------------------------------------------------------------	2105
                                                                              

wMelCS_b          ------------------------------------------------------------	17087
wMelPop2          CTGAGGGTAAGCGGATATTCGTATGGGTAGATGGAGGTCTATATTTTGATGGTTTTTTGA	51300
wMelOctoless      ------------------------------------------------------------	2105
                                                                              

wMelCS_b          ------------------------------------------------------------	17087
wMelPop2          ATGCTTCTCTGTTCAATTTAGAAATTAGCGGTAAAGCAAGAATAAGTGATGTGATTGTCT	51360
wMelOctoless      ------------------------------------------------------------	2105
                                                                              

wMelCS_b          ------------------------------------------------------------	17087
wMelPop2          TTAGTAAGCCAAGCGTTGAGGTAACTTATTTTAATGAACTGAATGAAAAGGTACAGGAAA	51420
wMelOctoless      ------------------------------------------------------------	2105
                                                                              

wMelCS_b          ------------------------------------------------------------	17087
wMelPop2          TTGTATTAGAAAGTGAAAATGCTGCAATAGTGAAGGAATATCTGTATGATGAGCTTGGTA	51480
wMelOctoless      ------------------------------------------------------------	2105
                                                                              

wMelCS_b          ------------------------------------------------------------	17087
wMelPop2          GAGAAGCTATTATTACACAACCAGTGTGTATAGAGAGAACTAATGTTTTAGCTTACTATT	51540
wMelOctoless      ------------------------------------------------------------	2105
                                                                              

wMelCS_b          ------------------------------------------------------------	17087
wMelPop2          CTGATTTTGTTACGAATGGTAATCCTTATAAAGCAAATTCGGTGTGGAAAACTGGCAAAT	51600
wMelOctoless      ------------------------------------------------------------	2105
                                                                              

wMelCS_b          ------------------------------------------------------------	17087
wMelPop2          TGGAGGGTGATGCTGCAAGAATTGTAGGAGAATATGGTTACAGTCAGGTTAAATATTGCG	51660
wMelOctoless      ------------------------------------------------------------	2105
                                                                              

wMelCS_b          ------------------------------------------------------------	17087
wMelPop2          ATAATCCACTGAATGAGGAGTGTGTAGTAGGTTTACCTGGCAAAGAGTTTTCTATTTCAG	51720
wMelOctoless      ------------------------------------------------------------	2105
                                                                              

wMelCS_b          ------------------------------------------------------------	17087
wMelPop2          GTCCTTATGCCAAACGTTTTTCTTCTTCATTAGATAATTTGTTTATCAGCAATCTCTTTC	51780
wMelOctoless      ------------------------------------------------------------	2105
                                                                              

wMelCS_b          ------------------------------------------------------------	17087
wMelPop2          CTGCCAGCAAAAATTATAGTTACCGTGTAGAGCATAAACCTGGAAACGTGAAAGATGTTT	51840
wMelOctoless      ------------------------------------------------------------	2105
                                                                              

wMelCS_b          ------------------------------------------------------------	17087
wMelPop2          CTGTTTTTGACAGCAAGGATAACAGAGTAGCTTGGTATATCTCCACTCCAAAAAGTAAAA	51900
wMelOctoless      ------------------------------------------------------------	2105
                                                                              

wMelCS_b          ------------------------------------------------------------	17087
wMelPop2          GTTTATTAAGCACTTATGAATATGGTGAGAATGGCAAGCTAGTAAAGAGTTTACCGCCTA	51960
wMelOctoless      ------------------------------------------------------------	2105
                                                                              

wMelCS_b          ------------------------------------------------------------	17087
wMelPop2          TTTATCATGAGAAGGTGGGTACTTTTTACAAAATGAATTCACAGCTTAATTCTACGTCTA	52020
wMelOctoless      ------------------------------------------------------------	2105
                                                                              

wMelCS_b          ------------------------------------------------------------	17087
wMelPop2          GAGAGGAAAAGACTTTGCAAGATTCTTTAGGCGTAAATATAAGTTATGACCAAAGGGGAA	52080
wMelOctoless      ------------------------------------------------------------	2105
                                                                              

wMelCS_b          ------------------------------------------------------------	17087
wMelPop2          AAATCATTAATAAAACAACGCCAGATTCAGGGAAAGTAGAGAATTTATACGATAAGGATG	52140
wMelOctoless      ------------------------------------------------------------	2105
                                                                              

wMelCS_b          ------------------------------------------------------------	17087
wMelPop2          GATTGCTAAGATTTGTTTTACACTATTCTAATAATGAGAAGATTGATAATACTGTATATT	52200
wMelOctoless      ------------------------------------------------------------	2105
                                                                              

wMelCS_b          ------------------------------------------------------------	17087
wMelPop2          TTGATTATGACGAACTAGGAAGACTGCGAAGTACGGGTGAAGTAATTTCTTCAACGCCTA	52260
wMelOctoless      ------------------------------------------------------------	2105
                                                                              

wMelCS_b          ------------------------------------------------------------	17087
wMelPop2          AGGAAGAGCTGCTGAGTTTAGAGCTTTCTGGTAATAATACAAGAGCATATCAGGAATTTT	52320
wMelOctoless      ------------------------------------------------------------	2105
                                                                              

wMelCS_b          ------------------------------------------------------------	17087
wMelPop2          ACTATAGCGATGCTGAACATCAACCTGTTCTGCGTGGAAAGATAGCAAGAGCTATTACGT	52380
wMelOctoless      ------------------------------------------------------------	2105
                                                                              

wMelCS_b          ------------------------------------------------------------	17087
wMelPop2          TTAATAGTGGAGAACCTCTTATTGAAGAATCAGTATTAAATATAGATAAAGAAACTATAA	52440
wMelOctoless      ------------------------------------------------------------	2105
                                                                              

wMelCS_b          ------------------------------------------------------------	17087
wMelPop2          GCAAACGTATCGTTATTCCAACTAAAGATAGTGAAAAGCCTGTATTGATTGCAGTAAATA	52500
wMelOctoless      ------------------------------------------------------------	2105
                                                                              

wMelCS_b          ------------------------------------------------------------	17087
wMelPop2          AGAGATATGGAGCAGGGAAATTAAGGGAGGTAGAATATCCAATTGATATTCAGGATAGAC	52560
wMelOctoless      ------------------------------------------------------------	2105
                                                                              

wMelCS_b          ------------------------------------------------------------	17087
wMelPop2          CTTTGAGGATTAACTATCAGTATGACAAGCTTGGTAGGATTGAAGGTATTGGTGTAAGGG	52620
wMelOctoless      ------------------------------------------------------------	2105
                                                                              

wMelCS_b          ------------------------------------------------------------	17087
wMelPop2          GAAAAGAAGACCTGTTTGCAAGTTTTACCTATAATGCTTATGGGCAGATCAGTAGTGAGG	52680
wMelOctoless      ------------------------------------------------------------	2105
                                                                              

wMelCS_b          ------------------------------------------------------------	17087
wMelPop2          TGCACTTACCAGATTTAGAAAAGAACTTTACGCGTCAATATAGTTATAATTCTGCAGGCT	52740
wMelOctoless      ------------------------------------------------------------	2105
                                                                              

wMelCS_b          ------------------------------------------------------------	17087
wMelPop2          TTTTAATTGAACTAAAAGATAAATTTTTAACGGAGAAGGTTTATTATACCAATGGAAGTT	52800
wMelOctoless      ------------------------------------------------------------	2105
                                                                              

wMelCS_b          ------------------------------------------------------------	17087
wMelPop2          ATGGTGGTTATGGATATGGTGATGGGACTATTACACGCACTGAATTTCAAGCAGACTGGC	52860
wMelOctoless      ------------------------------------------------------------	2105
                                                                              

wMelCS_b          ------------------------------------------------------------	17087
wMelPop2          ATGAAAATTGTGATGATAGTAAACTTGGATTGAATGAGAAGTCCTTTGTAAGTGAATATG	52920
wMelOctoless      ------------------------------------------------------------	2105
                                                                              

wMelCS_b          ------------------------------------------------------------	17087
wMelPop2          TCACTTCTGAAAAATCAGCACTTTGTTTTCGCGAGCTAAAGAAAGGAGGTTATCTGAATG	52980
wMelOctoless      ------------------------------------------------------------	2105
                                                                              

wMelCS_b          ------------------------------------------------------------	17087
wMelPop2          ACAATGGGCATCAAGCAAAAGTTTCTTCTACCATGAGGGGCGAGCTCCCAATTATTTGCA	53040
wMelOctoless      ------------------------------------------------------------	2105
                                                                              

wMelCS_b          ------------------------------------------------------------	17087
wMelPop2          GGTATGGTTCGACTGGTCGTCACATTCAAAACACCTTGGGAAGAGAAGGATTTCCTAGAG	53100
wMelOctoless      ------------------------------------------------------------	2105
                                                                              

wMelCS_b          ------------------------------------------------------------	17087
wMelPop2          AATATGGACATAGCTATGATTATGGTAATTATCAAGAGTTAACTAAGGCCAAGTATTTTG	53160
wMelOctoless      ------------------------------------------------------------	2105
                                                                              

wMelCS_b          ------------------------------------------------------------	17087
wMelPop2          TAGGTAAGGAAGTGCCTATGCCGCTGCAGCGTGATAGTTTTGCTAGAGAAATTCCTAGAA	53220
wMelOctoless      ------------------------------------------------------------	2105
                                                                              

wMelCS_b          ------------------------------------------------------------	17087
wMelPop2          TGAATGAAACGGCCTCACGTGATATTTGGGAGAGATTGAAAGAGTCTTGTTATCTAGTTG	53280
wMelOctoless      ------------------------------------------------------------	2105
                                                                              

wMelCS_b          ------------------------------------------------------------	17087
wMelPop2          AAGACAATGAAAAGGTTGATGTATCTTTAGGTCATGGTAAAAGGGGAAAATCTTTTATTA	53340
wMelOctoless      ------------------------------------------------------------	2105
                                                                              

wMelCS_b          ------------------------------------------------------------	17087
wMelPop2          AAGGCACACTGCTTGATGATCTTAAAAGTGTTAATGCTGATTATGAACGGTATAAATTAC	53400
wMelOctoless      ------------------------------------------------------------	2105
                                                                              

wMelCS_b          ------------------------------------------------------------	17087
wMelPop2          CTTTAGAAGAGGTATTGATTGAGTATTTTGCTCAAAAGCGGGATTTATCATCATTGAAGG	53460
wMelOctoless      ------------------------------------------------------------	2105
                                                                              

wMelCS_b          ------------------------------------------------------------	17087
wMelPop2          TAAGTTTGCGAGATGCATTTGTAAGGTGGGGTAGTATTGAGGAAGCAAATGCAAATAAGA	53520
wMelOctoless      ------------------------------------------------------------	2105
                                                                              

wMelCS_b          ------------------------------------------------------------	17087
wMelPop2          TTGTGAAAATGTTAGAAGAGAAGGGATACTTAAAGAATCCTTTTGCAAAAGAATTTAATG	53580
wMelOctoless      ------------------------------------------------------------	2105
                                                                              

wMelCS_b          ------------------------------------------------------------	17087
wMelPop2          AGGTACTGGAGCGGTATCAGCCATATGTTTACGAAATAGTTAGTGTGTTGTCGGAACATT	53640
wMelOctoless      ------------------------------------------------------------	2105
                                                                              

wMelCS_b          ------------------------------------------------------------	17087
wMelPop2          TTGCTAATCCTCTTGGTGAAGCGGAGTTTGATGTTGAGTCTTATAGTATAGATGCAAACG	53700
wMelOctoless      ------------------------------------------------------------	2105
                                                                              

wMelCS_b          ------------------------------------------------------------	17087
wMelPop2          GTAATCATGGGCATTTTTACACTGGATTTGATCGTTATGAGATTGACTATCGTAATAATA	53760
wMelOctoless      ------------------------------------------------------------	2105
                                                                              

wMelCS_b          ------------------------------------------------------------	17087
wMelPop2          CCAACCAAGTTAGCAATGTGAAGTTTCAATCTTTTGCTTTATCTAAAATGGAACAAAATT	53820
wMelOctoless      ------------------------------------------------------------	2105
                                                                              

wMelCS_b          ------------------------------------------------------------	17087
wMelPop2          TTTTAGTGAAACATGATAGTCGAGGAAATGTAATTCAGGCTCTTCACAAAGGCATTGAGC	53880
wMelOctoless      ------------------------------------------------------------	2105
                                                                              

wMelCS_b          ------------------------------------------------------------	17087
wMelPop2          AGATTGATTATCATCCAGTATCAAATCGTGCTACTAAAATAAAATTAATAGACAGTAGAG	53940
wMelOctoless      ------------------------------------------------------------	2105
                                                                              

wMelCS_b          ------------------------------------------------------------	17087
wMelPop2          CATTAGAATTTTACTATGATGCACGTGGTGAACGTGTACTAAAGAGAGTATATGACAAAG	54000
wMelOctoless      ------------------------------------------------------------	2105
                                                                              

wMelCS_b          ------------------------------------------------------------	17087
wMelPop2          CAGGGGAAACAATAAAAGAAATACACTATATAAGAGATGAGTTTGGTCGAGCATTAGTAG	54060
wMelOctoless      ------------------------------------------------------------	2105
                                                                              

wMelCS_b          ------------------------------------------------------------	17087
wMelPop2          AAAGGGAAGTTACTTATATTGCTGGAGGTTTGAGACCAGACGTATCAGTAACAGCATACA	54120
wMelOctoless      ------------------------------------------------------------	2105
                                                                              

wMelCS_b          ------------------------------------------------------------	17087
wMelPop2          TTTATGGTCCTAGAGGGTTGTTTGGGTTTATTAGGAATAATGAGTTTTATAGTGTAATAA	54180
wMelOctoless      ------------------------------------------------------------	2105
                                                                              

wMelCS_b          ------------------------------------------------------------	17087
wMelPop2          CTGACCATGAAGGCTCAATAAGGTTAGTGGTAAAGGGTGATGAAGTTGTAGCAGCGTATG	54240
wMelOctoless      ------------------------------------------------------------	2105
                                                                              

wMelCS_b          ------------------------------------------------------------	17087
wMelPop2          ATTACCTACCATATGATAATTTAATGCGTAAGTACGAAAGTGATCCTGAAGGTCAAATTT	54300
wMelOctoless      ------------------------------------------------------------	2105
                                                                              

wMelCS_b          ------------------------------------------------------------	17087
wMelPop2          CATATCGTTATACAGGTCAAGAATGGGATGAAGAAATAGGTTTATATAACTACCATGCAA	54360
wMelOctoless      ------------------------------------------------------------	2105
                                                                              

wMelCS_b          ------------------------------------------------------------	17087
wMelPop2          GATTTTATGATCCAAATATTGGAAGGTTTTATCAGATTGATCCGAAGGAGCAGTACTTTA	54420
wMelOctoless      ------------------------------------------------------------	2105
                                                                              

wMelCS_b          ------------------------------------------------------------	17087
wMelPop2          GTCCATACAAATATGCTGGTAACTCACCGGTATCAATGGTTGATCCAGATGGAGAGCTTG	54480
wMelOctoless      ------------------------------------------------------------	2105
                                                                              

wMelCS_b          ------------------------------------------------------------	17087
wMelPop2          CCTTTTTGGTTCTTCTACCATTTATAATAGCTGGGGCTATGGCAGGAGGTTATTTAGGTG	54540
wMelOctoless      ------------------------------------------------------------	2105
                                                                              

wMelCS_b          ------------------------------------------------------------	17087
wMelPop2          GAGCTGCAGCAAATAATAGATGGGATCCTACAGTATGGGATTTTAAAAGTAAAGAGACTT	54600
wMelOctoless      ------------------------------------------------------------	2105
                                                                              

wMelCS_b          ------------------------------------------------------------	17087
wMelPop2          GGCTTGGTTTATGGATCACCTGAAACGTGGAATGCAGGGTTTCATGGGTTTGCATTAGGT	54660
wMelOctoless      ------------------------------------------------------------	2105
                                                                              

wMelCS_b          ------------------------------------------------------------	17087
wMelPop2          TCTAGCATACCAGCTGGAATCCATGGTGCTAGAATAGCTTACGGAAAGTTAAGTTCTAGT	54720
wMelOctoless      ------------------------------------------------------------	2105
                                                                              

wMelCS_b          ------------------------------------------------------------	17087
wMelPop2          TTGAGTAGAGGTGCTTTTATTGGTGGTAGTACAGTTACTGGTGGGGGATTATTTGCTATG	54780
wMelOctoless      ------------------------------------------------------------	2105
                                                                              

wMelCS_b          ------------------------------------------------------------	17087
wMelPop2          AATGGACATGCTGCTAATTGGGACTGGTCAAAGCCTGGAATGTACTATGGATTGTTGGAT	54840
wMelOctoless      ------------------------------------------------------------	2105
                                                                              

wMelCS_b          ------------------------------------------------------------	17087
wMelPop2          GCAGTTACTGGTGCTTCTGATCTGCCAATGCTTGCATATAGCGGTAATAAGTTTTTGAGA	54900
wMelOctoless      ------------------------------------------------------------	2105
                                                                              

wMelCS_b          ------------------------------------------------------------	17087
wMelPop2          AAAGGTTTTACAAAAGTAAAAGCAGGATTACATAATCGCAAGTATGGTCGATTGCCTTCT	54960
wMelOctoless      ------------------------------------------------------------	2105
                                                                              

wMelCS_b          ------------------------------------------------------------	17087
wMelPop2          CATAGCGATCATTATATCGACTTTCCTGAAGACGGTCCTCTTTGGAAGACTATCAAAAGA	55020
wMelOctoless      ------------------------------------------------------------	2105
                                                                              

wMelCS_b          ------------------------------------------------------------	17087
wMelPop2          AAAACAGGCTTTTTTCCTATTGCTGATTCTCTTCATCTTAGTGAACTGAAATATTTTATG	55080
wMelOctoless      ------------------------------------------------------------	2105
                                                                              

wMelCS_b          ------------------------------------------------------------	17087
wMelPop2          AAAGCAGTTGGAATAGTTGGGTTACCGATTGCATTTGCGGGGTTAAGTCATGATCTAGAT	55140
wMelOctoless      ------------------------------------------------------------	2105
                                                                              

wMelCS_b          ------------------------------------------------------------	17087
wMelPop2          ATGGGTGATCCCAACTCCTATAGGGAAGTATTTGGTACAGCAATGACAATCAATCAGATT	55200
wMelOctoless      ------------------------------------------------------------	2105
                                                                              

wMelCS_b          ------------------------------------------------------------	17087
wMelPop2          TTCTCTACTGGTAAGTATGCTTATAGACAACACAAGTTGGGTAGAGTATTGAAGGATAAT	55260
wMelOctoless      ------------------------------------------------------------	2105
                                                                              

wMelCS_b          ------------------------------------------------------------	17087
wMelPop2          GATGCAAAAAGACAGTTTTCTAAGGAAATAGCAGAGAGTGCTGTTTCACAGTATAAAGAT	55320
wMelOctoless      ------------------------------------------------------------	2105
                                                                              

wMelCS_b          ------------------------------------------------------------	17087
wMelPop2          GAGTTGCGTAATAGATTACATATAGATAGATTAATTGAATCAGAATTGGAGAGTCTACCG	55380
wMelOctoless      ------------------------------------------------------------	2105
                                                                              

wMelCS_b          ------------------------------------------------------------	17087
wMelPop2          GGAAGCAGTAGTGCTGATGGTAATAAGATTCTTGTTCAGAAAACTGTAAAGGATGTTGTT	55440
wMelOctoless      ------------------------------------------------------------	2105
                                                                              

wMelCS_b          ------------------------------------------------------------	17087
wMelPop2          ATGGACTATAGCTATAAATTGAAAGAGGTAGCAGAAACACGTAGAGATGAGCGTATTCTA	55500
wMelOctoless      ------------------------------------------------------------	2105
                                                                              

wMelCS_b          ------------------------------------------------------------	17087
wMelPop2          ACTGAGAGAATTGTGGATGATACTATTAACTTGTATGAGAGAGGATCTATTGATGTACCA	55560
wMelOctoless      ------------------------------------------------------------	2105
                                                                              

wMelCS_b          ------------------------------------------------------------	17087
wMelPop2          GGACCCAGTAGTGCTAATGTAGCAGGATCAAGTATTTATAACGATATTAAGGTTCGCACT	55620
wMelOctoless      ------------------------------------------------------------	2105
                                                                              

wMelCS_b          ------------------------------------------------------------	17087
wMelPop2          GAGCAAATTGTAAGCCATGTCATTGAGTTTTATAGAGATAAATTGACCAAATTACCAGAA	55680
wMelOctoless      ------------------------------------------------------------	2105
                                                                              

wMelCS_b          ------------------------------------------------------------	17087
wMelPop2          GTTGGTGATGTTAGTAATGTTAATATATCCAACAGAGCAGTTTCAATAGGAATAACTGAT	55740
wMelOctoless      ------------------------------------------------------------	2105
                                                                              

wMelCS_b          ------------------------------------------------------------	17087
wMelPop2          ACACATATAGTAGCTGGATTTTCAGGAAACCAAGATACTGGACTTATTGCATTGTATACT	55800
wMelOctoless      ------------------------------------------------------------	2105
                                                                              

wMelCS_b          ------------------------------------------------------------	17087
wMelPop2          CATAAAGACTTCAAGGGTCATAAATTGGTTGATTATTTTTTTCAGAAAGATAATTCAAAG	55860
wMelOctoless      ------------------------------------------------------------	2105
                                                                              

wMelCS_b          ------------------------------------------------------------	17087
wMelPop2          ATTGCTGGCAAAGGAATCGTTGTAGCTGATAGTCCTGAACTTAATGAAGTTATGGCTCGT	55920
wMelOctoless      ------------------------------------------------------------	2105
                                                                              

wMelCS_b          ------------------------------------------------------------	17087
wMelPop2          CATATGTACGAGAACCAAGAAAATATCAAAAAGAATAATTTAGAAGAATTATTTGAGAAA	55980
wMelOctoless      ------------------------------------------------------------	2105
                                                                              

wMelCS_b          ------------------------------------------------------------	17087
wMelPop2          ATTAATACAGAGAGTTTAGACAAGATGTTAGGTGATGAATTAAGCAGAAATGGCAAGGTG	56040
wMelOctoless      ------------------------------------------------------------	2105
                                                                              

wMelCS_b          ------------------------------------------------------------	17087
wMelPop2          AATGAAAAAGTACTTGCTTTTTTACAGGAAAATCGAGAAAAAGGTGAGTGGATGAGTCCA	56100
wMelOctoless      ------------------------------------------------------------	2105
                                                                              

wMelCS_b          ------------------------------------------------------------	17087
wMelPop2          GATTCTTTAAGAGCAAAAATAGTAGAAATTTACTTAAAATCCGACTCCAGTTTAAAGGAT	56160
wMelOctoless      ------------------------------------------------------------	2105
                                                                              

wMelCS_b          ------------------------------------------------------------	17087
wMelPop2          TTATTACTTAAGAAAGAACAAAAAGTAACTGAGGCATCAAAGTATAACGAAGAACTTAAA	56220
wMelOctoless      ------------------------------------------------------------	2105
                                                                              

wMelCS_b          ------------------------------------------------------------	17087
wMelPop2          TCCATTCCGGAAGAAGAAAAAAGTGTTACTAAATGGTGGGATGAATATCAAAATTTAATA	56280
wMelOctoless      ------------------------------------------------------------	2105
                                                                              

wMelCS_b          ------------------------------------------------------------	17087
wMelPop2          GAACAAAAAAAGAGTCTAGAAAAAAATAATAAAAAAAAGATACCGAAGGAGGAAATTAAG	56340
wMelOctoless      ------------------------------------------------------------	2105
                                                                              

wMelCS_b          ------------------------------------------------------------	17087
wMelPop2          ATTTTAGAAGAGAAAATTCAAAACAAAGAACATGATGAGAATATTCATCAAGATAATAGG	56400
wMelOctoless      ------------------------------------------------------------	2105
                                                                              

wMelCS_b          ------------------------------------------------------------	17087
wMelPop2          AAAAGATTGGAACTTCTAAAGTTAAACGAACAAATTATTGAACTGAAGAAGAAAGGTAAA	56460
wMelOctoless      ------------------------------------------------------------	2105
                                                                              

wMelCS_b          ------------------------------------------------------------	17087
wMelPop2          GAAAAGGATAAGAGTAAAAAAGACGAATTGGAAAAGGAAATTAATGAATTAAAAAATAAA	56520
wMelOctoless      ------------------------------------------------------------	2105
                                                                              

wMelCS_b          ------------------------------------------------------------	17087
wMelPop2          GCCGAAAAAAGTATGTCTGAAAGGCAAAAATTATCGAAGGAATTTGATGATTTAAACAAA	56580
wMelOctoless      ------------------------------------------------------------	2105
                                                                              

wMelCS_b          ------------------------------------------------------------	17087
wMelPop2          GAAGTCAATAAACTGGAACAAGATATAGCAAAAAAAACAAAGGATTTAAAAAAAGAAGTT	56640
wMelOctoless      ------------------------------------------------------------	2105
                                                                              

wMelCS_b          ------------------------------------------------------------	17087
wMelPop2          CAAGAGTTTTTAAAAGAGAGTAGTCTTTTGGAAGAAGTCGAAAAGCTTGATAAAAAATTG	56700
wMelOctoless      ------------------------------------------------------------	2105
                                                                              

wMelCS_b          ------------------------------------------------------------	17087
wMelPop2          GCTCCTTGGGTTCACAATAACTGTGCTGAAGCTCACGTTATTACAGCACTTACTAGAGCT	56760
wMelOctoless      ------------------------------------------------------------	2105
                                                                              

wMelCS_b          ------------------------------------------------------------	17087
wMelPop2          AAAGAAGTTTTCCCTGGTCACCAAGTTGAAGTACTAATAAAATATTTAGCCACTTACAAA	56820
wMelOctoless      ------------------------------------------------------------	2105
                                                                              

wMelCS_b          ------------------------------------------------------------	17087
wMelPop2          GAACTAAATTCAGGAGAATCTTTAGTAGCTTTTGATAGGTGTTCTCATTGTGTACAATCG	56880
wMelOctoless      ------------------------------------------------------------	2105
                                                                              

wMelCS_b          ------------------------------------------------------------	17087
wMelPop2          ACAATGGTGATTGATTATGCTATTATAACAGAAGAGGAATGGGGCAACTGGCATAAAGAG	56940
wMelOctoless      ------------------------------------------------------------	2105
                                                                              

wMelCS_b          ------------------------------------------------------------	17087
wMelPop2          AGAAAAAGTAAGGCTGATAACATGATAGCTATTTATGGAAAGGTTCCAAATTTCTCCATA	57000
wMelOctoless      ------------------------------------------------------------	2105
                                                                              

wMelCS_b          ------------------------------------------------------------	17087
wMelPop2          CACATGACTAACAGGTCAGTGAAGGAAGAAAATTCTAGTTCCATCAGAAAGAAAAGGTCG	57060
wMelOctoless      ------------------------------------------------------------	2105
                                                                              

wMelCS_b          ------------------------------------------------------------	17087
wMelPop2          GTATTTCTTGAACTTGGTGAAGTAGAGACGATATCTAACTCTAAAATTAGAGCTGGTAGA	57120
wMelOctoless      ------------------------------------------------------------	2105
                                                                              

wMelCS_b          ------------------------------------------------------------	17087
wMelPop2          GTAACTTCCATTTCAAATCAACTAAGTAGGGAAAGTGTTATTGATATAAACAAAAAAATT	57180
wMelOctoless      ------------------------------------------------------------	2105
                                                                              

wMelCS_b          ------------------------------------------------------------	17087
wMelPop2          ACAAATAGTGCTACTCGAACGTCTTCATGGATAAATGATTTATTTGGTTGGATAAGAAGC	57240
wMelOctoless      ------------------------------------------------------------	2105
                                                                              

wMelCS_b          ------------------------------------------------------------	17087
wMelPop2          TCTGTGAGTGGGTTATTAGGTTCTGAGTTACCTGAAGTAGTATCAAGTACTAAAAGTCCA	57300
wMelOctoless      ------------------------------------------------------------	2105
                                                                              

wMelCS_b          ------------------------------------------------------------	17087
wMelPop2          ATCTCACAAGTTGATGCAAAAATGGATGTAAACGGTACGATAATGTTACTTGACTTATTA	57360
wMelOctoless      ------------------------------------------------------------	2105
                                                                              

wMelCS_b          ------------------------------------------------------------	17087
wMelPop2          ATTAGAAAGGTTACAGATCAAAAGTATATTTCTACAGCAGATCAGTCTATATCTCCACTA	57420
wMelOctoless      ------------------------------------------------------------	2105
                                                                              

wMelCS_b          ------------------------------------------------------------	17087
wMelPop2          GAAGCACAGGGATATGCACTCAATATTACAAAGAGATTTGAGAAAGTAGTAGAACAAGCT	57480
wMelOctoless      ------------------------------------------------------------	2105
                                                                              

wMelCS_b          ------------------------------------------------------------	17087
wMelPop2          GGATTAAAAAGTGGCATATCAATGCATCGATTAAATATTGATTTTGTGGAAATACAGAAA	57540
wMelOctoless      ------------------------------------------------------------	2105
                                                                              

wMelCS_b          ------------------------------------------------------------	17087
wMelPop2          GAAGTTACAGGAAAAATCATGAGTGGTAAATTTGATGAGATCTCAGGAGTTTTAAGTTCG	57600
wMelOctoless      ------------------------------------------------------------	2105
                                                                              

wMelCS_b          ------------------------------------------------------------	17087
wMelPop2          TATTTAGAGAAAGCATGTCCTAGTAGAGAAGCAGGATGTCCTGGTAAGTTAAGTTCGAAG	57660
wMelOctoless      ------------------------------------------------------------	2105
                                                                              

wMelCS_b          ------------------------------------------------------------	17087
wMelPop2          AAGTTTGACAAGTTTATGGTAGAGTTTAATAGCAGGCTAAATGTTGTACTAAATCGATCA	57720
wMelOctoless      ------------------------------------------------------------	2105
                                                                              

wMelCS_b          ------------------------------------------------------------	17087
wMelPop2          ATACAACGGATATTACACAACGGAGATGGTAGATTAGAAGTTGATGATGCAAAGCAAATG	57780
wMelOctoless      ------------------------------------------------------------	2105
                                                                              

wMelCS_b          ------------------------------------------------------------	17087
wMelPop2          AATTTAGAGCCTCAAAGTTATTTAAGTAATGCTTCCGTTCAAGGCCATTCAAAGGACAAA	57840
wMelOctoless      ------------------------------------------------------------	2105
                                                                              

wMelCS_b          ------------------------------------------------------------	17087
wMelPop2          GTATCAACTTGTCTTTCTGAGATAGGAGTAACTAAGCTTGGAGGTAATCTCAATAGGTAG	57900
wMelOctoless      ------------------------------------------------------------	2105
                                                                              

wMelCS_b          ------------------------------------------------------------	17087
wMelPop2          GTTATAATATAAGAGGTAATATGCCAAGTAGTGGAAAATTTAAAGTGAAGGTAGCCAAAA	57960
wMelOctoless      ------------------------------------------------------------	2105
                                                                              

wMelCS_b          ------------------------------------------------------------	17087
wMelPop2          TAATTAGGGATACCAGACCAAGTTTGATGGTCTTAATGCTAAAATGGATGAAGTAGACAT	58020
wMelOctoless      ------------------------------------------------------------	2105
                                                                              

wMelCS_b          ------------------------------------------------------------	17087
wMelPop2          TAAATGCTAAGTGATTAATGTATTTTCCATATTGAACTTACAGCACGTAGCTTTGATATA	58080
wMelOctoless      ------------------------------------------------------------	2105
                                                                              

wMelCS_b          ------------------------------------------------------------	17087
wMelPop2          GAAGTTTGGGTAACGTTATGATAGTAATTTATATAATTCTTTGTGCAATCTTCATAGCTG	58140
wMelOctoless      ------------------------------------------------------------	2105
                                                                              

wMelCS_b          ------------------------------------------------------------	17087
wMelPop2          TTTTAGATAGTTCACTAGATTCTTAATTAGGTGATATGTCGAACTTAGAGAAGGTTTTCA	58200
wMelOctoless      ------------------------------------------------------------	2105
                                                                              

wMelCS_b          ------------------------------------------------------------	17087
wMelPop2          TAAATGTTGAAGTGAATAATTATGTTTTTTCCTTGAGTTGTAAAATTTCAGAATGAGAGA	58260
wMelOctoless      ------------------------------------------------------------	2105
                                                                              

wMelCS_b          ------------------------------------------------------------	17087
wMelPop2          GACCGGTAATTTGAGCGATAACATCTATAGAGACACCGGCCTTGAGTGAGTTTTTTGCAA	58320
wMelOctoless      ------------------------------------------------------------	2105
                                                                              

wMelCS_b          ------------------------------------------------------------	17087
wMelPop2          CTTCAATTTTACCTTCAATTTTACCTTCAATTTTACCTTTTTCATGGCCGATTTGGATGC	58380
wMelOctoless      ------------------------------------------------------------	2105
                                                                              

wMelCS_b          ------------------------------------------------------------	17087
wMelPop2          CTTCTTGTCTACCTTTTTCGTGACCAACTTTAAGACCCTCATCAAATTTTTGAGCGAAAG	58440
wMelOctoless      ------------------------------------------------------------	2105
                                                                              

wMelCS_b          ------------------------------------------------------------	17087
wMelPop2          CAGCAATCTCATCCATTATGCGTTTTTTCATTTGCTCATATGCTAGTAACTCTTCTTCTG	58500
wMelOctoless      ------------------------------------------------------------	2105
                                                                              

wMelCS_b          ------------------------------------------------------------	17087
wMelPop2          ACCAATTAAACTTATTCATCTCTTCATAAGCTCGTTTTATTATTACGTCACTACCAACTA	58560
wMelOctoless      ------------------------------------------------------------	2105
                                                                              

wMelCS_b          ------------------------------------------------------------	17087
wMelPop2          TTTTATCTAGGTCTTCTTCGTTTGTTTCTGCTGCATATCGGAAAAAATAACACCATTTTT	58620
wMelOctoless      ------------------------------------------------------------	2105
                                                                              

wMelCS_b          ------------------------------------------------------------	17087
wMelPop2          CTACTATATTTTCTAGTTGGTCTTCTTTTGTCTTTGTAAATTTTGGTAATTCTATGAATA	58680
wMelOctoless      ------------------------------------------------------------	2105
                                                                              

wMelCS_b          ------------------------------------------------------------	17087
wMelPop2          CGAAGTAAAAATCCTTTAAGTCATGTTCAAAGCTATTTTGATCTAAAATGACATGATTAG	58740
wMelOctoless      ------------------------------------------------------------	2105
                                                                              

wMelCS_b          ------------------------------------------------------------	17087
wMelPop2          ATTTATACTCAGACTTATCTGGAAAAATAATACAATCAGCAACAGCAATAAAGATAATTT	58800
wMelOctoless      ------------------------------------------------------------	2105
                                                                              

wMelCS_b          ------------------------------------------------------------	17087
wMelPop2          CTTTGAGGTTATGATAATCATCACCTTGATCAGCTTGACTTAAGTAGGCTTTGGCAGCAT	58860
wMelOctoless      ------------------------------------------------------------	2105
                                                                              

wMelCS_b          ------------------------------------------------------------	17087
wMelPop2          AATATTGAGCACGCTTTTCGAAGCCCTTGGTCTTAGTGAACTGCATTTCTATAATATATC	58920
wMelOctoless      ------------------------------------------------------------	2105
                                                                              

wMelCS_b          ------------------------------------------------------------	17087
wMelPop2          TTGAACCTTGAGAGTCTTTACAAAGAACATCGACAATACTTTGCTTTTTAGCGGCAATCT	58980
wMelOctoless      ------------------------------------------------------------	2105
                                                                              

wMelCS_b          ------------------------------------------------------------	17087
wMelPop2          CAGGATCCAAAATGGTAGCTAAGAATTCAACATCGTGAATAGCAGCCAAGCCAGTAAAGC	59040
wMelOctoless      ------------------------------------------------------------	2105
                                                                              

wMelCS_b          ------------------------------------------------------------	17087
wMelPop2          CTAAAATATCGTTCAAGAAATGAATGAGGATATCTTTATTCTTCTCGGTGCCAAATATTC	59100
wMelOctoless      ------------------------------------------------------------	2105
                                                                              

wMelCS_b          ------------------------------------------------------------	17087
wMelPop2          TTTTGAAGGCATAATCGTTGCGTGCGTCAAGAAACTTGGAAAGAGCCATGAGAAAGTAAG	59160
wMelOctoless      ------------------------------------------------------------	2105
                                                                              

wMelCS_b          ------------------------------------------------------------	17087
wMelPop2          ATAAAAAGCATTAATTATTATACACAATTGTGAGGAAATGTTCAATCTTTTTATTGTTTT	59220
wMelOctoless      ------------------------------------------------------------	2105
                                                                              

wMelCS_b          ------------------------------------------------------------	17087
wMelPop2          AAATGTGTTGATGAAAAAACGTCTGTCAGAGATCATCTGAGAATTGCATTTAAGGCTTTA	59280
wMelOctoless      ------------------------------------------------------------	2105
                                                                              

wMelCS_b          ------------------------------------------------------------	17087
wMelPop2          GATGAAAGAGGGGATATCATCTTTTTATAGTTGCCTTATAAAAGGCCTTAAAACCACAGC	59340
wMelOctoless      ------------------------------------------------------------	2105
                                                                              

wMelCS_b          ------------------------------------------------------------	17087
wMelPop2          AAATGAATTGATGAGCTATTAAGAGCTTAAAAATATTTATTTTCAGTGTGAGAGACTAAC	59400
wMelOctoless      ------------------------------------------------------------	2105
                                                                              

wMelCS_b          ------------------------------------------------------------	17087
wMelPop2          CTCCTAATAAAAATACGAGCCTAAAAGCTCAATTACGATTTACCTAACATCGTGAGGACA	59460
wMelOctoless      ------------------------------------------------------------	2105
                                                                              

wMelCS_b          ------------------------------------------------------------	17087
wMelPop2          GGTTTGTCAATCTCTCACACCTTATATTTTAAAATATTCAAAAAATAATATCAACATATT	59520
wMelOctoless      ------------------------------------------------------------	2105
                                                                              

wMelCS_b          ------------------------------------------------------------	17087
wMelPop2          TTGGTAGCAAATTTACGTTGGATCTATATCCTGTAAGTATGGGCGAAAAAAAGAAGGTTA	59580
wMelOctoless      ------------------------------------------------------------	2105
                                                                              

wMelCS_b          ------------------------------------------------------------	17087
wMelPop2          TAATATATACAGATGGATGGAAATCCAGGGCCTGGTGGATGGGCAGCCGTGGTAATGTAT	59640
wMelOctoless      ------------------------------------------------------------	2105
                                                                              

wMelCS_b          ------------------------------------------------------------	17087
wMelPop2          GAAAATAAAAGTGTCTTTATCAAAAAACGTATCTCTGGAGGTGAAAACAAATAACAAGAT	59700
wMelOctoless      ------------------------------------------------------------	2105
                                                                              

wMelCS_b          ------------------------------------------------------------	17087
wMelPop2          GGAGCTAAAGGCTGTAATTAATGGACTAAAGATGTTAAAAATTTCCTGCAAAGTTATTGT	59760
wMelOctoless      ------------------------------------------------------------	2105
                                                                              

wMelCS_b          ------------------------------------------------------------	17087
wMelPop2          ACACACTGATAGTCAGTATATTAAACAAGGTATAACAGGATGGATCAACAAGTGGAAAAC	59820
wMelOctoless      ------------------------------------------------------------	2105
                                                                              

wMelCS_b          ------------------------------------------------------------	17087
wMelPop2          AAATGGTTGGAAGACAGCTGATAAAAAGCCAGTAAAGAACAGGGAATTATGGCAGGAGCT	59880
wMelOctoless      ------------------------------------------------------------	2105
                                                                              

wMelCS_b          ------------------------------------------------------------	17087
wMelPop2          AGATGAAGTTGCTTTACAGCATGATGTTAATTGGAAGTGGGTTAGAGCTCACAGTGGTAA	59940
wMelOctoless      ------------------------------------------------------------	2105
                                                                              

wMelCS_b          ------------------------------------------------------------	17087
wMelPop2          TACCTATAATGAAGAGGCAGATAGACTTGCTAGAAAGGAATCTAAAAAGCTAAAATATAG	60000
wMelOctoless      ------------------------------------------------------------	2105
                                                                              

wMelCS_b          ------------------------------------------------------------	17087
wMelPop2          AGATTGTGAGATCAAGAAATCACAAAAAAATAGAGGGAGCTCTAAGTTTCATAGATTGGA	60060
wMelOctoless      ------------------------------------------------------------	2105
                                                                              

wMelCS_b          ------------------------------------------------------------	17087
wMelPop2          GGGAGTGTTATGGCAATAATTCTTTTAGACACAAAAACTATAAACCGTATAGCAGCAGGA	60120
wMelOctoless      ------------------------------------------------------------	2105
                                                                              

wMelCS_b          ------------------------------------------------------------	17087
wMelPop2          GAGGTAATAGAAAGGCCAGCGAGTTTAGTAAAGGAATTAGTAGAAAATGCAATAGATGCT	60180
wMelOctoless      ------------------------------------------------------------	2105
                                                                              

wMelCS_b          ------------------------------------------------------------	17087
wMelPop2          GGAAGTTCAGAAATAGAGATTAAAATAGAAAGTGGTGGACGTAACCTTATAACTGTGATA	60240
wMelOctoless      ------------------------------------------------------------	2105
                                                                              

wMelCS_b          ------------------------------------------------------------	17087
wMelPop2          GATGATGGAAATGGAATAGAAAAGAACGATCTGGAACTAGCACTTATGAGGCATGCCACT	60300
wMelOctoless      ------------------------------------------------------------	2105
                                                                              

wMelCS_b          ------------------------------------------------------------	17087
wMelPop2          TCAAAATTAAGTGATAGTGAGTTAATAGAGATCAGACATCTTGGCTTTAGAGGAGAGGCT	60360
wMelOctoless      ------------------------------------------------------------	2105
                                                                              

wMelCS_b          ------------------------------------------------------------	17087
wMelPop2          CTGCCTTCAATTGCAGCAGTAAGCAGAATGAAATTATCGTCTAAGGCAAGTGGAGCAAAG	60420
wMelOctoless      ------------------------------------------------------------	2105
                                                                              

wMelCS_b          ------------------------------------------------------------	17087
wMelPop2          GAAGCATGGTCTATAAGGTATGAGGGAGGAGAAAAAATAAGAGAGATTACCCCTTGTTCT	60480
wMelOctoless      ------------------------------------------------------------	2105
                                                                              

wMelCS_b          ------------------------------------------------------------	17087
wMelPop2          TTGTTGCAAGGTACATATATTGAAGTTCGTGACTTATTTTTTGCTACACCAAATAGACTA	60540
wMelOctoless      ------------------------------------------------------------	2105
                                                                              

wMelCS_b          ------------------------------------------------------------	17087
wMelPop2          AAGTTTCTAAAAACCGAAAGGGCAGAAACACAAAGTATTGTTGATATTGTGAATAACTTA	60600
wMelOctoless      ------------------------------------------------------------	2105
                                                                              

wMelCS_b          ------------------------------------------------------------	17087
wMelPop2          GCGATGATTAATTATAGTATTGGGTTTACTCTCACTTCTGGTAATAAAAAGCTCTTAAAA	60660
wMelOctoless      ------------------------------------------------------------	2105
                                                                              

wMelCS_b          ------------------------------------------------------------	17087
wMelPop2          TATGTTAAGCAAACTTCGCTGTTCAACAGATTATGTGAAATAGAAGAAGAATTTCAAAGC	60720
wMelOctoless      ------------------------------------------------------------	2105
                                                                              

wMelCS_b          ------------------------------------------------------------	17087
wMelPop2          AATTCACTGGAAGTTAAAGAGGAAGAAGAAGGCATCAAACTTAAGGGACACATCTGTAAA	60780
wMelOctoless      ------------------------------------------------------------	2105
                                                                              

wMelCS_b          ------------------------------------------------------------	17087
wMelPop2          CCTAATGTCAATCGTGGCAACTCAACTCAGATTTATACGTTTGTTAATGGAAGGCCAATA	60840
wMelOctoless      ------------------------------------------------------------	2105
                                                                              

wMelCS_b          ------------------------------------------------------------	17087
wMelPop2          AAAGACAATCTACTTGTTGGTGCAATTAGATATGCGTATCACGATTTTATTCCAAACAAT	60900
wMelOctoless      ------------------------------------------------------------	2105
                                                                              

wMelCS_b          ------------------------------------------------------------	17087
wMelPop2          AGGTATCCTTTTGCAGTGTTGCATTTAGAAGTACCATATGACCAAGTAGATGTAAATGTG	60960
wMelOctoless      ------------------------------------------------------------	2105
                                                                              

wMelCS_b          ------------------------------------------------------------	17087
wMelPop2          CATCCAAATAAATCGGAAGTAAGATTTCAGAATAAAAGGCTAATATATGAAATAGTGAGA	61020
wMelOctoless      ------------------------------------------------------------	2105
                                                                              

wMelCS_b          ------------------------------------------------------------	17087
wMelPop2          AGAGGGATAATAAAAACACTATCAACGAGATTTGCAGCGGGTGATCAAGGTATTGAAGAG	61080
wMelOctoless      ------------------------------------------------------------	2105
                                                                              

wMelCS_b          ------------------------------------------------------------	17087
wMelPop2          GAGCTAATTTTTAATGATAGTAAAAGCCAAGAGCAGGTTGATAGTCAAGAGAAAAAAGAT	61140
wMelOctoless      ------------------------------------------------------------	2105
                                                                              

wMelCS_b          ------------------------------------------------------------	17087
wMelPop2          CAAAAAGAGTTTTATGAAAAGAGACCAAGTCTTTTAGAAAATCGTCTAATGAAAGAATTC	61200
wMelOctoless      ------------------------------------------------------------	2105
                                                                              

wMelCS_b          ------------------------------------------------------------	17087
wMelPop2          AATGCACCAGATGAAAGAAGACAAAGCTTACCAGAAACTTTTAAGTATGGAGAATCCCTA	61260
wMelOctoless      ------------------------------------------------------------	2105
                                                                              

wMelCS_b          ------------------------------------------------------------	17087
wMelPop2          CCCCAAAAGGGAACGATGGTTTTAGAAAGGAAGCAAATTGATTTGGTAGAGGATCATCCC	61320
wMelOctoless      ------------------------------------------------------------	2105
                                                                              

wMelCS_b          ------------------------------------------------------------	17087
wMelPop2          CTAGGATATGCACGTTGTCAGGTCCACAATACTTACATTATTGCTGAGGCTGGAGATAGG	61380
wMelOctoless      ------------------------------------------------------------	2105
                                                                              

wMelCS_b          ------------------------------------------------------------	17087
wMelPop2          CTGATTATAGTAGATCAACATGCAGCCTATGAGAGGTTGATATACGAGTGCTTAAAGCAA	61440
wMelOctoless      ------------------------------------------------------------	2105
                                                                              

wMelCS_b          ------------------------------------------------------------	17087
wMelPop2          AAATCAAGCATAAAAAGACAAAAACTTCTTCCTGAAACAGTTGAAATTAAAAACCAAGCT	61500
wMelOctoless      ------------------------------------------------------------	2105
                                                                              

wMelCS_b          ------------------------------------------------------------	17087
wMelPop2          GGAATGGGGATGGTTAAAACTTATAAAGATGAGCTTTTTGAAATGGGTTTTGATATTGAA	61560
wMelOctoless      ------------------------------------------------------------	2105
                                                                              

wMelCS_b          ------------------------------------------------------------	17087
wMelPop2          ATACAATCAGAAGATAAAGTAACGATAAAAGAAATACCTGCAATCTTGGGAACAATAGAT	61620
wMelOctoless      ------------------------------------------------------------	2105
                                                                              

wMelCS_b          ------------------------------------------------------------	17087
wMelPop2          ATAAAAGAGATGCTAGTTGATATAGTAGATAAGTTAATGGAAATGGAAGATACGTTGCCA	61680
wMelOctoless      ------------------------------------------------------------	2105
                                                                              

wMelCS_b          ------------------------------------------------------------	17087
wMelPop2          ATAGAGGATAAGGTGAATAAAATATCAGCCACAATCGCTTGCCATGGAGCAGGAAGAAAA	61740
wMelOctoless      ------------------------------------------------------------	2105
                                                                              

wMelCS_b          ------------------------------------------------------------	17087
wMelPop2          ATGAAATTGGAAGAGATGAATGAGATACTAAGACAAATTGAGAAAACTCCATATTCTGGT	61800
wMelOctoless      ------------------------------------------------------------	2105
                                                                              

wMelCS_b          ------------------------------------------------------------	17087
wMelPop2          CATGAAAGACCAACTTATATAGAAATGAAACTAATTGATATAGAAAAATTGTTTGAAAGG	61860
wMelOctoless      ------------------------------------------------------------	2105
                                                                              

wMelCS_b          ------------------------------------------------------------	17087
wMelPop2          AGATGAGTTCAGTTTGTCAAAAAGGTTCCCAATTAAGTATACGTAACAGCTCTTCTGGTT	61920
wMelOctoless      ------------------------------------------------------------	2105
                                                                              

wMelCS_b          ------------------------------------------------------------	17087
wMelPop2          ATGGAGTATAAAATGTGAAAAAAGAGAATAAATGCTCTAATTTTTTAGATTACAAAGTAA	61980
wMelOctoless      ------------------------------------------------------------	2105
                                                                              

wMelCS_b          ------------------------------------------------------------	17087
wMelPop2          TAGGACAGGAAGTAAGAAATCGTAGGTTAGCAAAGGGATATACTCAAAAAGATTTAGCAA	62040
wMelOctoless      ------------------------------------------------------------	2105
                                                                              

wMelCS_b          ------------------------------------------------------------	17087
wMelPop2          AAAAAATCGATACAACATATCAGGTAATACTGCAATATGAAAAAGGAACACGCAGAATTT	62100
wMelOctoless      ------------------------------------------------------------	2105
                                                                              

wMelCS_b          ------------------------------------------------------------	17087
wMelPop2          CAATTAAGAAGTTATATGAATTAGCAGAAGCATTATCAACAACTGCTAGAGATCTAGCTT	62160
wMelOctoless      ------------------------------------------------------------	2105
                                                                              

wMelCS_b          ------------------------------------------------------------	17087
wMelPop2          GCGGACAAGAAGTATCAAATGAGGAAAGGTATGAGGAAGAAGAGATATTAAATCTAGTAA	62220
wMelOctoless      ------------------------------------------------------------	2105
                                                                              

wMelCS_b          ------------------------------------------------------------	17087
wMelPop2          GAAGACATAAAGAGATTAAGGACCAAGAATTACGAGAAACGTTTTATTTATTAACTAAAT	62280
wMelOctoless      ------------------------------------------------------------	2105
                                                                              

wMelCS_b          ------------------------------------------------------------	17087
wMelPop2          TCATCCGTATTAGTGAGGAAGAAAGTGGAAAGGCAGTAAAAGTAGAGGTGGCAAAGGGTT	62340
wMelOctoless      ------------------------------------------------------------	2105
                                                                              

wMelCS_b          ------------------------------------------------------------	17087
wMelPop2          TAGTTAAGGAAGGAGTTTCTGCTCATGTTATCTCTCAAACGACCAGTTTATCTATTGATG	62400
wMelOctoless      ------------------------------------------------------------	2105
                                                                              

wMelCS_b          ------------------------------------------------------------	17087
wMelPop2          AATATGATAATGATGAGAAAAAAATTTCCATTCCGTATAAAGTAGGTCAAAGAATAAAAG	62460
wMelOctoless      ------------------------------------------------------------	2105
                                                                              

wMelCS_b          ------------------------------------------------------------	17087
wMelPop2          AATGGAGATTGAGAAGAGGATACACTCAAGAAGATTTAGCAAGTAAAGTGGGCATAATAA	62520
wMelOctoless      ------------------------------------------------------------	2105
                                                                              

wMelCS_b          ------------------------------------------------------------	17087
wMelPop2          ATCAAAGAATATATGAATATGAACAAGGACGAGCTGCTGTTTCACTTGAAATGTTGAATG	62580
wMelOctoless      ------------------------------------------------------------	2105
                                                                              

wMelCS_b          ------------------------------------------------------------	17087
wMelPop2          AAATAGCAAAGGTACTATTAATTAATATTACAGATCTGCTTCCAGAAACAAGAGAAAATG	62640
wMelOctoless      ------------------------------------------------------------	2105
                                                                              

wMelCS_b          ------------------------------------------------------------	17087
wMelPop2          AGAATAGTGAAGCAGAGCTATCAAGGTTAATAGAAGAATACAAAAAGATTAAAAGCCAAG	62700
wMelOctoless      ------------------------------------------------------------	2105
                                                                              

wMelCS_b          ------------------------------------------------------------	17087
wMelPop2          AACTACGTGATGTACTAATAAAGTCTCTGCTTGAAAGCATACAAATTTGCAAAGAGAAAG	62760
wMelOctoless      ------------------------------------------------------------	2105
                                                                              

wMelCS_b          ------------------------------------------------------------	17087
wMelPop2          TAAAGAAAATAGAAAAGATAAAAATTGCAAAGAACTTAGTTAAGGAAGGAATTTCTATCA	62820
wMelOctoless      ------------------------------------------------------------	2105
                                                                              

wMelCS_b          ------------------------------------------------------------	17087
wMelPop2          ATATTATTTTAAAAACAGTGGGCATCTCTTTAGACGAAATTCAACAAATTTAAAATAAAA	62880
wMelOctoless      ------------------------------------------------------------	2105
                                                                              

wMelCS_b          ------------------------------------------------------------	17087
wMelPop2          AATCAGTATCTATTAATATCTTTACTTTTTGATGAAAAAATAAGTAAAAAAGATTGAAAA	62940
wMelOctoless      ------------------------------------------------------------	2105
                                                                              

wMelCS_b          ------------------------------------------------------------	17087
wMelPop2          ATTGATTTGACTTCACTCAAAAGCTATGGCCTTATGCCAATGCTGATAAAAAACAGCAGT	63000
wMelOctoless      ------------------------------------------------------------	2105
                                                                              

wMelCS_b          ------------------------------------------------------------	17087
wMelPop2          AAATATATAAAAACATTTTGTTATTAGTGAAGGGTAATTTTTATGAATAATAAGGAAAAC	63060
wMelOctoless      ------------------------------------------------------------	2105
                                                                              

wMelCS_b          ------------------------------------------------------------	17087
wMelPop2          AGTAAAGATCGTAGAGAAGAAATAGAATTCAGAGCATTAGAAAGCAACGGTAAAGCACTA	63120
wMelOctoless      ------------------------------------------------------------	2105
                                                                              

wMelCS_b          ------------------------------------------------------------	17087
wMelPop2          CTTGATCGTGAAGTAATAGAAACGTTTCTAAGTGCAGTGCATGACAGGGAAGAAGCTCGA	63180
wMelOctoless      ------------------------------------------------------------	2105
                                                                              

wMelCS_b          ------------------------------------------------------------	17087
wMelPop2          ATTATTGCTAGAAAGCTAATAGATAGTTTTGGAATAGGAGGAGTTTTAGGCCAGGAAATA	63240
wMelOctoless      ------------------------------------------------------------	2105
                                                                              

wMelCS_b          ------------------------------------------------------------	17087
wMelPop2          GATGACTTGAAAACTATAGAAGGGATAACTGACTCTACAGTAGCAGTAGTTTTATGCCTA	63300
wMelOctoless      ------------------------------------------------------------	2105
                                                                              

wMelCS_b          ------------------------------------------------------------	17087
wMelPop2          AAGGAAGCTGCAAAGAGAGTACCAAGAGAAGAGTTAAAGAAAGGACCTGTAATGGATAAC	63360
wMelOctoless      ------------------------------------------------------------	2105
                                                                              

wMelCS_b          ------------------------------------------------------------	17087
wMelPop2          TTGGAAACCATAGTAAAATATTTGAGGGTGAGTATTGGTGTGCGCCAAGAAGTGCGTAAG	63420
wMelOctoless      ------------------------------------------------------------	2105
                                                                              

wMelCS_b          ------------------------------------------------------------	17087
wMelPop2          GAACAGTTGGTGAAAATCCAACACGGGTAAAGCTTAGCCGGCAACCTGGAACAAACCATT	63480
wMelOctoless      ------------------------------------------------------------	2105
                                                                              

wMelCS_b          ------------------------------------------------------------	17087
wMelPop2          ATGCTGCGTAAGGTAACGAGCGTAGTAAAGCTAATGGAATGGACAACATAGGGTGCAACG	63540
wMelOctoless      ------------------------------------------------------------	2105
                                                                              

wMelCS_b          ------------------------------------------------------------	17087
wMelPop2          AAAGTGAAGGTATTGAGTCCCGTAATTCACGCGTCATGGGGGCTGACACTTTACATTTGG	63600
wMelOctoless      ------------------------------------------------------------	2105
                                                                              

wMelCS_b          ------------------------------------------------------------	17087
wMelPop2          TGGAAGGCAACATGGGTAATAACGCTAAGGCAAGATATTACTCACCTCATCGGGATCGAA	63660
wMelOctoless      ------------------------------------------------------------	2105
                                                                              

wMelCS_b          ------------------------------------------------------------	17087
wMelPop2          GGCCGCGTCATATGTTGAGATGGACCTTACGTGAACTTGGGAGATCCTTTGTATTCCTGT	63720
wMelOctoless      ------------------------------------------------------------	2105
                                                                              

wMelCS_b          ------------------------------------------------------------	17087
wMelPop2          AAGGGTACTCTGGAACAAGTCAATAAAGGCGAGGACTGGAGGAAGATGCAAAGGAAGTCG	63780
wMelOctoless      ------------------------------------------------------------	2105
                                                                              

wMelCS_b          ------------------------------------------------------------	17087
wMelPop2          GACTAACTGATAGTACTCGGAGTGTGGGAAAGCCACATACAAGGGGAAGCGGTTAGCAAT	63840
wMelOctoless      ------------------------------------------------------------	2105
                                                                              

wMelCS_b          ------------------------------------------------------------	17087
wMelPop2          ATAGTGACTGGTATAGGGATTGCTATACCAATACAACAGAGATTAGAGGAGTATGCAAGG	63900
wMelOctoless      ------------------------------------------------------------	2105
                                                                              

wMelCS_b          ------------------------------------------------------------	17087
wMelPop2          AAAACTAAACCAGATAGCAGTAAGGGCTAAGCAAGATAAGCGAGTAAAATTTACATCATT	63960
wMelOctoless      ------------------------------------------------------------	2105
                                                                              

wMelCS_b          ------------------------------------------------------------	17087
wMelPop2          AGTTCATTTGATTAATGAAGAGAATCTTGCAGAGTGTTATAAGGAACTAAAACGCAACAA	64020
wMelOctoless      ------------------------------------------------------------	2105
                                                                              

wMelCS_b          ------------------------------------------------------------	17087
wMelPop2          GGCTTGTGGTATAGATCGTGTGACAGTGGAAGCTTATGGAGAAAATCTAGAAGAGAAACT	64080
wMelOctoless      ------------------------------------------------------------	2105
                                                                              

wMelCS_b          ------------------------------------------------------------	17087
wMelPop2          TAAAACACTAGTGGATAGTATGAAGAGAAAACAATATCACCGCTACCAGTGAAAAGGGTA	64140
wMelOctoless      ------------------------------------------------------------	2105
                                                                              

wMelCS_b          ------------------------------------------------------------	17087
wMelPop2          TACATACCCAAAGCCGGGAGCAAAGAGAAGCGCGGTCTCGGAATACCATCAACGGAAGAT	64200
wMelOctoless      ------------------------------------------------------------	2105
                                                                              

wMelCS_b          ------------------------------------------------------------	17087
wMelPop2          AAGTTGGTACAGGTAATGCTAAAGAAGATATTAGAAAATATTTATGAAGCAAACTTTATG	64260
wMelOctoless      ------------------------------------------------------------	2105
                                                                              

wMelCS_b          ------------------------------------------------------------	17087
wMelPop2          GACAGCTCGTATGGATTTCGACCAGGAAGAAATTGTCATCAGGCGATAAACGCTCTAGAT	64320
wMelOctoless      ------------------------------------------------------------	2105
                                                                              

wMelCS_b          ------------------------------------------------------------	17087
wMelPop2          AAAGCAGTTATGCACAAACCAATTAACTATATTGTAGAAGTGGATATCAAGAAGTTCTTT	64380
wMelOctoless      ------------------------------------------------------------	2105
                                                                              

wMelCS_b          ------------------------------------------------------------	17087
wMelPop2          GATAATGTTCAACATAAATGGCTAATGAATTGTCTAAGGGAACGAATAGCTGACCCAAAT	64440
wMelOctoless      ------------------------------------------------------------	2105
                                                                              

wMelCS_b          ------------------------------------------------------------	17087
wMelPop2          TTATTGTGGTTAATAAAACGATTTCTAAAGGCAGGAATAGTCGAAGTTGGATGTTATAAA	64500
wMelOctoless      ------------------------------------------------------------	2105
                                                                              

wMelCS_b          ------------------------------------------------------------	17087
wMelPop2          GCAACCGATCAAGGCACACCACAAGGTGGTATAGTAAGCCCTGTCTTAGCTAATATATAC	64560
wMelOctoless      ------------------------------------------------------------	2105
                                                                              

wMelCS_b          ------------------------------------------------------------	17087
wMelPop2          TTACACTATGTGCTGGACTTATGGTTTGAAAAGAAATTTAAGCCAAAAGCCAGAGGATAT	64620
wMelOctoless      ------------------------------------------------------------	2105
                                                                              

wMelCS_b          ------------------------------------------------------------	17087
wMelPop2          TTACAGCTAATAAGGTTTTGCGACGATTTTGTAGTTGGCTGCGAGAGGGAAGAAGACGCA	64680
wMelOctoless      ------------------------------------------------------------	2105
                                                                              

wMelCS_b          ------------------------------------------------------------	17087
wMelPop2          AAAGAATTTCTAGAATTACTGAAACAAAGACTAAGTAAATTTGGGTTGGAAATAGCTGAA	64740
wMelOctoless      ------------------------------------------------------------	2105
                                                                              

wMelCS_b          ------------------------------------------------------------	17087
wMelPop2          AATAAAACAAAAATAGTAAAGTTTGGTAAGAAAGAATGGTATCAAGCAGAAAGAGAGAAA	64800
wMelOctoless      ------------------------------------------------------------	2105
                                                                              

wMelCS_b          ------------------------------------------------------------	17087
wMelPop2          CGTAGGACGGCTAGCTTCAACTTTCTAGGATTTACACATTATTGTGGAAAAAGTCGTAAT	64860
wMelOctoless      ------------------------------------------------------------	2105
                                                                              

wMelCS_b          ------------------------------------------------------------	17087
wMelPop2          GGTAAACTTATGATGAAGCAGAAAACTTCAAAAATAAGCCTAGCCAGAAAGATTAAAGAA	64920
wMelOctoless      ------------------------------------------------------------	2105
                                                                              

wMelCS_b          ------------------------------------------------------------	17087
wMelPop2          ATCAAAGAATGGTTGAAGATGGTACGAAGTCGTATCTGTCTCAAAGATTGGTGGCAGAAA	64980
wMelOctoless      ------------------------------------------------------------	2105
                                                                              

wMelCS_b          ------------------------------------------------------------	17087
wMelPop2          CTTAAAGCCAAACTAACAGGACACTATAGCTACTTCGGAGTTAGCGGAAATTATCGGTGT	65040
wMelOctoless      ------------------------------------------------------------	2105
                                                                              

wMelCS_b          ------------------------------------------------------------	17087
wMelPop2          TTGATTCAATTCTATCGACCGGTAACAAAGTTAGCATTTAAGTGGATAAACCGACGTAGT	65100
wMelOctoless      ------------------------------------------------------------	2105
                                                                              

wMelCS_b          ------------------------------------------------------------	17087
wMelPop2          CAAAAGAAAAGTATGGATTGGGAACAATTTATACACTATTTAAAAGTAAATCCATTACCA	65160
wMelOctoless      ------------------------------------------------------------	2105
                                                                              

wMelCS_b          ------------------------------------------------------------	17087
wMelPop2          AAACCAAAGGTATATGTTTCTTTATACACAGGAGCACTAGTGTGAACGCTGTATTGTGGA	65220
wMelOctoless      ------------------------------------------------------------	2105
                                                                              

wMelCS_b          ------------------------------------------------------------	17087
wMelPop2          GCCGTGTGCGGGAAATCCGCAAGCACGGTTCTTTTGGGGAGACTATGGTTATGAGACCAA	65280
wMelOctoless      ------------------------------------------------------------	2105
                                                                              

wMelCS_b          ------------------------------------------------------------	17087
wMelPop2          ATCGCTGGTTTCAAGGTCATGAGTCTCTACCAGACCTTTTGATAATAATCTTTCTAATTT	65340
wMelOctoless      ------------------------------------------------------------	2105
                                                                              

wMelCS_b          ------------------------------------------------------------	17087
wMelPop2          ATCTGAGTTTGAAGGGAGAATAAATGAAAATGTTTCTCTCCATAGTATTTCCAAAAGTAG	65400
wMelOctoless      ------------------------------------------------------------	2105
                                                                              

wMelCS_b          ------------------------------------------------------------	17087
wMelPop2          CAATTTTAGGAATAGTAACAATGTAAGAAAAGAAATTGAAGTTGTTGAAAGAGACCTTGA	65460
wMelOctoless      ------------------------------------------------------------	2105
                                                                              

wMelCS_b          ------------------------------------------------------------	17087
wMelPop2          TGGTAGGTTTACAGAAATAAGAGATGAGTTCAAAGATTTAAGAGACACCGGTGAGCTGGT	65520
wMelOctoless      ------------------------------------------------------------	2105
                                                                              

wMelCS_b          ------------------------------------------------------------	17087
wMelPop2          AGAAGTTTCAACGTATGTAAAGAGCCAACGCTTTAAACGTTCTACTAACGAGTCACTCTC	65580
wMelOctoless      ------------------------------------------------------------	2105
                                                                              

wMelCS_b          ------------------------------------------------------------	17087
wMelPop2          AGAGATGGAGACTGTGCCTGAGAATCAAGAGGAAATCATTATCGGGCTTGAAAATAAAGT	65640
wMelOctoless      ------------------------------------------------------------	2105
                                                                              

wMelCS_b          ------------------------------------------------------------	17087
wMelPop2          GAGGGAGTTAAAAAAGGAGATTGAGGAGATAAAGAATTCTTCTTCTGCTTCTGATGAAAG	65700
wMelOctoless      ------------------------------------------------------------	2105
                                                                              

wMelCS_b          ------------------------------------------------------------	17087
wMelPop2          TTACAAAGAACAAATCTCCTCGCTTGAAGGGCAACTGATTGTTTTACAACGATCTTTTAA	65760
wMelOctoless      ------------------------------------------------------------	2105
                                                                              

wMelCS_b          ------------------------------------------------------------	17087
wMelPop2          TGATATGAAAAGACAGTCCAGTCAAACACTATCAGAAAAAGCTAATGAGATAAAAAGGTT	65820
wMelOctoless      ------------------------------------------------------------	2105
                                                                              

wMelCS_b          ------------------------------------------------------------	17087
wMelPop2          GAGTGCAATTGTGAAAAACCTTCGTAAACAAGGTGAAGACTTGAACAAAAAAATTCAAGA	65880
wMelOctoless      ------------------------------------------------------------	2105
                                                                              

wMelCS_b          ------------------------------------------------------------	17087
wMelPop2          AAATGAGCGAAAGTACCTATATGTTGAATGTACTAAGGATATAGAAGCAAGGAAGTTTAA	65940
wMelOctoless      ------------------------------------------------------------	2105
                                                                              

wMelCS_b          ------------------------------------------------------------	17087
wMelPop2          AGATGCAGAAGAAAAGCTAAAGCAGATTAACAATGAAACTGAAACTTCTAATGTGGTAAA	66000
wMelOctoless      ------------------------------------------------------------	2105
                                                                              

wMelCS_b          ------------------------------------------------------------	17087
wMelPop2          GCAGGTATACAGTGGCCGGATAAATAACTTTCCTTTGTTGCTTGAGTTTGGCAAGAGTAT	66060
wMelOctoless      ------------------------------------------------------------	2105
                                                                              

wMelCS_b          ------------------------------------------------------------	17087
wMelPop2          CGGGGATGCCAAGTTAAAATTTTGGGTTTACGAATCTCTAAGTGTCGAAATGGAAAATAC	66120
wMelOctoless      ------------------------------------------------------------	2105
                                                                              

wMelCS_b          ------------------------------------------------------------	17087
wMelPop2          TCAACCTATAGATTTGCCTAAAACGGCTGAGTTAGCTAAAGCTTTGCGGATAGGTTGTAT	66180
wMelOctoless      ------------------------------------------------------------	2105
                                                                              

wMelCS_b          ------------------------------------------------------------	17087
wMelPop2          TGATCGAACAAACGTTCCGAATGATATAAGGGGAAAAGCACGTGGTATTTTTGAAAAGTT	66240
wMelOctoless      ------------------------------------------------------------	2105
                                                                              

wMelCS_b          ------------------------------------------------------------	17087
wMelPop2          GAGAAGTTTAGTTGTTGGTGCTAATGACTTATGCCATGCAACGACTATGCACCATGCTGC	66300
wMelOctoless      ------------------------------------------------------------	2105
                                                                              

wMelCS_b          ------------------------------------------------------------	17087
wMelPop2          TGAGATGGGTGACTTAGATGTGGTGAGGTTACTTATAGATGGGCGTTCTTATGTTGATTA	66360
wMelOctoless      ------------------------------------------------------------	2105
                                                                              

wMelCS_b          ------------------------------------------------------------	17087
wMelPop2          TCAAGATCAGCAACTTAAAACACCTCTGTACTATGCTGCTGAGATGGGCAACTTAGATGT	66420
wMelOctoless      ------------------------------------------------------------	2105
                                                                              

wMelCS_b          ------------------------------------------------------------	17087
wMelPop2          GGTGAGATTACTTATAGATAAGGGCGCTGATGTTAATCATCAAGACGAATACCTTCAAAC	66480
wMelOctoless      ------------------------------------------------------------	2105
                                                                              

wMelCS_b          ------------------------------------------------------------	17087
wMelPop2          ACCTTTGTACCTTGCTGCTGAGGAGGGCAAGCTAGATGTGGTGAGATTACTTATAGATAA	66540
wMelOctoless      ------------------------------------------------------------	2105
                                                                              

wMelCS_b          ------------------------------------------------------------	17087
wMelPop2          GGGCGCTGATGTTAATCATCAAGACGAATACCTTCAAACACCTCTTCATTATGCTGCTGA	66600
wMelOctoless      ------------------------------------------------------------	2105
                                                                              

wMelCS_b          ------------------------------------------------------------	17087
wMelPop2          GATGGGTAAATTAGATGTGGTGAGATTACTTATAGATAGTGGTGCTTATGTTGATAGTAA	66660
wMelOctoless      ------------------------------------------------------------	2105
                                                                              

wMelCS_b          ------------------------------------------------------------	17087
wMelPop2          AGGCAAATACTTTGAAACACCTCTGCAACTTGCTGCTAAGGTGGGCAAACTAGATGTGGT	66720
wMelOctoless      ------------------------------------------------------------	2105
                                                                              

wMelCS_b          ------------------------------------------------------------	17087
wMelPop2          GAGATTACTTATAGATAAGGGCGCTGATGTTAATCATCGGGACCAGCAATCAAGAACAGC	66780
wMelOctoless      ------------------------------------------------------------	2105
                                                                              

wMelCS_b          ------------------------------------------------------------	17087
wMelPop2          TCTGGAATATGCTACTAGTAATAGCAGGTTCGATGTAGTGAAATTTCTTAAAGAAAAACA	66840
wMelOctoless      ------------------------------------------------------------	2105
                                                                              

wMelCS_b          ------------------------------------------------------------	17087
wMelPop2          AGGTTTACGTAGTAGGCGTGATGTAAAAGAGTTAGGAAATGTAAGTAACTCCACTCTGGG	66900
wMelOctoless      ------------------------------------------------------------	2105
                                                                              

wMelCS_b          ------------------------------------------------------------	17087
wMelPop2          GTCGCTACAAGAAAGCGTTAAGCCTTCTTCCTACGTTAGCGATATTGTTTTAGAGAAAAC	66960
wMelOctoless      ------------------------------------------------------------	2105
                                                                              

wMelCS_b          ------------------------------------------------------------	17087
wMelPop2          AAAGGAAAGTAATTCTTCTTTCGTTTTGAAGTAATTACTTATTTCCGTAGATTTTTCAGG	67020
wMelOctoless      ------------------------------------------------------------	2105
                                                                              

wMelCS_b          ------------------------------------------------------------	17087
wMelPop2          AGGTTTTCTATGCCAAATTTTTATAAGTTAAGCTTTGCCAAGCAAGTACTTCCTTTTGAT	67080
wMelOctoless      ------------------------------------------------------------	2105
                                                                              

wMelCS_b          ------------------------------------------------------------	17087
wMelPop2          GAAGGGGTACAACTCTATCAAGATAATTCTCGAAGTGGTGACCCTTTACAATTGTATGCT	67140
wMelOctoless      ------------------------------------------------------------	2105
                                                                              

wMelCS_b          ------------------------------------------------------------	17087
wMelPop2          CTTCATAAGGAAGGACTGAATGGCTATCGGTATGACAACAATACTTGGAAAGAGATACTC	67200
wMelOctoless      ------------------------------------------------------------	2105
                                                                              

wMelCS_b          ------------------------------------------------------------	17087
wMelPop2          TCCATGAGAGGTCTTCATGCTCAACAAATCTATTTTGCTGACGTGTTAGGAAATGGAGAA	67260
wMelOctoless      ------------------------------------------------------------	2105
                                                                              

wMelCS_b          ------------------------------------------------------------	17087
wMelPop2          CTGATGTTGATTGCAAAAACCAAAGAAGGAATTAGTTTTTACCAGCATAAGAATAACGAG	67320
wMelOctoless      ------------------------------------------------------------	2105
                                                                              

wMelCS_b          ------------------------------------------------------------	17087
wMelPop2          TTTAGTCTCTTAAATAGAACTGAGAATTTTAGGAACAATGGTTTTGGTAGCGTTCGTGAC	67380
wMelOctoless      ------------------------------------------------------------	2105
                                                                              

wMelCS_b          ------------------------------------------------------------	17087
wMelPop2          TGGAATGAACCTGGCAGTATTATAAAGTTTGGCCATTTTTACCGTAATCAAGGCTTGGTT	67440
wMelOctoless      ------------------------------------------------------------	2105
                                                                              

wMelCS_b          ------------------------------------------------------------	17087
wMelPop2          GGAATATTAACTTATCGAAGAAACTATGGCACAAAGCTCTTTGTGGTTGTGAAGGATTTG	67500
wMelOctoless      ------------------------------------------------------------	2105
                                                                              

wMelCS_b          ------------------------------------------------------------	17087
wMelPop2          CTTCAGAAACAGCAATATCCAATTCATACACCTAAGTATGATTATACTATTCCTGGTAAT	67560
wMelOctoless      ------------------------------------------------------------	2105
                                                                              

wMelCS_b          ------------------------------------------------------------	17087
wMelPop2          TTTTCTCAAGCCAAGTTTGCCTTATCTGATTTAAAACAAAATGGCCAGGAAAATATTATT	67620
wMelOctoless      ------------------------------------------------------------	2105
                                                                              

wMelCS_b          ------------------------------------------------------------	17087
wMelPop2          GTTCATGGTAATAATGGTTTTAATATATATTCATTCAATCAAACTCACCGACTAGAACAT	67680
wMelOctoless      ------------------------------------------------------------	2105
                                                                              

wMelCS_b          ------------------------------------------------------------	17087
wMelPop2          CTGATACAAGTACCAAGTAGTGCCAAGTCTGATGATTCTGAGGAGGAGTTATTCTTTCCT	67740
wMelOctoless      ------------------------------------------------------------	2105
                                                                              

wMelCS_b          ------------------------------------------------------------	17087
wMelPop2          AATTTAACCGGCCAGTCTTATCGTGATATTGTTGTATTAAATTCCAGCGGACTATTTGTC	67800
wMelOctoless      ------------------------------------------------------------	2105
                                                                              

wMelCS_b          ------------------------------------------------------------	17087
wMelPop2          TATCAACATAATAGTAGCATCAATAATTATGGACTGATTGATTATCAGCCTTCATTCTCA	67860
wMelOctoless      ------------------------------------------------------------	2105
                                                                              

wMelCS_b          ------------------------------------------------------------	17087
wMelPop2          AAGTTAAAGGGCTGGGAACAAGAATATATAAATTCCATTCAATTTGAAGACATAGATTTA	67920
wMelOctoless      ------------------------------------------------------------	2105
                                                                              

wMelCS_b          ------------------------------------------------------------	17087
wMelPop2          GATGGCAGAGAGGACATGCTCTTTACTGGCCCGAGTGGAATAAACTTACTTTCATTTAAT	67980
wMelOctoless      ------------------------------------------------------------	2105
                                                                              

wMelCS_b          ------------------------------------------------------------	17087
wMelPop2          AATCGTACTAATCAATGGCAGTCCTTGTTGGATAATTCTGAGCTTACTATTTCTCAGCGT	68040
wMelOctoless      ------------------------------------------------------------	2105
                                                                              

wMelCS_b          ------------------------------------------------------------	17087
wMelPop2          CATAGTCGTGTAATGAAAGTTTTGCCTGCTAGCCCTCCAACTACAAAACATCCGATAGTG	68100
wMelOctoless      ------------------------------------------------------------	2105
                                                                              

wMelCS_b          ------------------------------------------------------------	17087
wMelPop2          TTTACAAAGTATAAGAATCAATTGCACTTAGCAAATATTGTAGAAATTGAAGATTCACTA	68160
wMelOctoless      ------------------------------------------------------------	2105
                                                                              

wMelCS_b          ------------------------------------------------------------	17087
wMelPop2          TCATTAGAAGAGGAACTTGAGATAGATAATGCTTCATCTAAGGTAACAACATCAAAGGTA	68220
wMelOctoless      ------------------------------------------------------------	2105
                                                                              

wMelCS_b          ------------------------------------------------------------	17087
wMelPop2          GTGCCACAAGTATCTAAGGTTCATCTTGAAGAAGAAAAGCCTCATCTTTTACTTAGGGAT	68280
wMelOctoless      ------------------------------------------------------------	2105
                                                                              

wMelCS_b          ------------------------------------------------------------	17087
wMelPop2          CAATTAGATGACTCTTCGATTATCGATGCGGTTAATAAAAATACAGGAAAGCTAAATTTT	68340
wMelOctoless      ------------------------------------------------------------	2105
                                                                              

wMelCS_b          ------------------------------------------------------------	17087
wMelPop2          AAACTGCCATTAATTGATTTATCAAACCTTTCATCTGATCTCAAGTTAGATGTGTTTTAT	68400
wMelOctoless      ------------------------------------------------------------	2105
                                                                              

wMelCS_b          ------------------------------------------------------------	17087
wMelPop2          GATGGCAATAGTCAAATATTCGGTAATTTGGGTCTTGGTTGGTCCTTACCACAAAATTTT	68460
wMelOctoless      ------------------------------------------------------------	2105
                                                                              

wMelCS_b          ------------------------------------------------------------	17087
wMelPop2          ATAATGGTGGATCACCAAGCAAGTATTTTTCCTGAAGATAAAAAGTATTATGTTATTCTG	68520
wMelOctoless      ------------------------------------------------------------	2105
                                                                              

wMelCS_b          ------------------------------------------------------------	17087
wMelPop2          CAAGATTTGCCACAGCAATTAGTATTTGATTCTAAAAATTCAACTGATAACGTTTATTCC	68580
wMelOctoless      ------------------------------------------------------------	2105
                                                                              

wMelCS_b          ------------------------------------------------------------	17087
wMelPop2          TTTAAATTATCGAATGAACAATCTGATGTACAGGTGCGTTATTATAGAGACAAAGAAAGA	68640
wMelOctoless      ------------------------------------------------------------	2105
                                                                              

wMelCS_b          ------------------------------------------------------------	17087
wMelPop2          TGGGAAATAGATAGCAAGGGTGTTAAGCAGAGTTACGGTAGTGCTCAAAATGGAGCTGTT	68700
wMelOctoless      ------------------------------------------------------------	2105
                                                                              

wMelCS_b          ------------------------------------------------------------	17087
wMelPop2          GGTTGGGGATTGAAATGGAAAAATTGGCGAGGTGTAGGTAGTAGCTCCACAGGACAAGAG	68760
wMelOctoless      ------------------------------------------------------------	2105
                                                                              

wMelCS_b          ------------------------------------------------------------	17087
wMelPop2          CAATTTGCCAATGTCTGGTATTTAGCTCAAATAGAGGATGAAAATAATAATGTTCTGCAT	68820
wMelOctoless      ------------------------------------------------------------	2105
                                                                              

wMelCS_b          ------------------------------------------------------------	17087
wMelPop2          TGTACGTATGACGCAATTAACGTTGAAGTAGCAAGTGGTAAAAACTTTACCAGGGAAATT	68880
wMelOctoless      ------------------------------------------------------------	2105
                                                                              

wMelCS_b          ------------------------------------------------------------	17087
wMelPop2          TACTTAAAGACCATTAGTGATGATCAGGGCAATAATATTACCTTCAATTACTCTGATAAA	68940
wMelOctoless      ------------------------------------------------------------	2105
                                                                              

wMelCS_b          ------------------------------------------------------------	17087
wMelPop2          GACAAAAGTGAGTATGATTTACCTCCTATAGTAGATAAGCAAGGCAATATCAATACACAA	69000
wMelOctoless      ------------------------------------------------------------	2105
                                                                              

wMelCS_b          ------------------------------------------------------------	17087
wMelPop2          ATGGTGCAAACTCGTTATCTTAGTGGCTATAAGGTTAGTACTACAAACTATCAACAAGAT	69060
wMelOctoless      ------------------------------------------------------------	2105
                                                                              

wMelCS_b          ------------------------------------------------------------	17087
wMelPop2          ATCAGTTTCGTTTATGAAGTAAAAGACAGAAAGCGTTTATTATCTAAAATTAAGCAAGAA	69120
wMelOctoless      ------------------------------------------------------------	2105
                                                                              

wMelCS_b          ------------------------------------------------------------	17087
wMelPop2          GGTGATTCCACTAATCAGCCGATTCTACAATTTTCTTACAGTAAATCACATATGTTGGAG	69180
wMelOctoless      ------------------------------------------------------------	2105
                                                                              

wMelCS_b          ------------------------------------------------------------	17087
wMelPop2          AAAGTTATTTTACCAACTGGTGCAAGTGTTCAATTTGACTACCAATTGCTGGAAAAAGAC	69240
wMelOctoless      ------------------------------------------------------------	2105
                                                                              

wMelCS_b          ------------------------------------------------------------	17087
wMelPop2          TTCTCAATTTCAGTTAATGAGAGGATTGCGCAAAAGTATGATGTAGGGAAAGACTACAGA	69300
wMelOctoless      ------------------------------------------------------------	2105
                                                                              

wMelCS_b          ------------------------------------------------------------	17087
wMelPop2          GTAGATTATGTTGATGATTACGTACTTGTGAGTTATATGGATGGACAAGAGAAAGTAGTC	69360
wMelOctoless      ------------------------------------------------------------	2105
                                                                              

wMelCS_b          ------------------------------------------------------------	17087
wMelPop2          CTCAGAATGTTTAATCAAGAGATGACAGAGGAGTTGTACTCTTCTCTAGCACGGAAAGAT	69420
wMelOctoless      ------------------------------------------------------------	2105
                                                                              

wMelCS_b          ------------------------------------------------------------	17087
wMelPop2          TCATCAAAATTACCGCTGTTAGGAAGGGGTGGAGCAAAATCTTATGGGGTTGTTCTTACA	69480
wMelOctoless      ------------------------------------------------------------	2105
                                                                              

wMelCS_b          ------------------------------------------------------------	17087
wMelPop2          GGTGGTTTTCTTGCTGTTGTTTTATCTTATAGTACTGATCAAGAGTTACATTTACTACGT	69540
wMelOctoless      ------------------------------------------------------------	2105
                                                                              

wMelCS_b          ------------------------------------------------------------	17087
wMelPop2          CAAGAAAAAGGTAAATGGTTATCCAAATCTTACACTTTTAGTGAAAAAACAACAATCAAT	69600
wMelOctoless      ------------------------------------------------------------	2105
                                                                              

wMelCS_b          ------------------------------------------------------------	17087
wMelPop2          CCTGGCAAGGGTTTTATGGTTGTAGTAGATCGTGACTCTGCTATAGAAGTGATTAGCTGG	69660
wMelOctoless      ------------------------------------------------------------	2105
                                                                              

wMelCS_b          ------------------------------------------------------------	17087
wMelPop2          AATAAAGATTCAAAAGAGTGGAGAAAGGATAAACCTTTTGCTGAGTCAGAAGTACCACTA	69720
wMelOctoless      ------------------------------------------------------------	2105
                                                                              

wMelCS_b          ------------------------------------------------------------	17087
wMelPop2          TTGCTCAAAGTGTTTGGTAGAGGGTTTATCTTTTATGATAACGATCTTTTGTCAATAGGA	69780
wMelOctoless      ------------------------------------------------------------	2105
                                                                              

wMelCS_b          ------------------------------------------------------------	17087
wMelPop2          TATAAGGATTATGAAGACCGGTGGCGGTATAATACAATTGAAGCAATACCCGGAGTGATT	69840
wMelOctoless      ------------------------------------------------------------	2105
                                                                              

wMelCS_b          ------------------------------------------------------------	17087
wMelPop2          AATGATATAGAGGAAACATTAGATAAATTTGATTTAGATAGCAAGCGGCGTGATGATTTT	69900
wMelOctoless      ------------------------------------------------------------	2105
                                                                              

wMelCS_b          ------------------------------------------------------------	17087
wMelPop2          TTCGCATTCTTCAAAAGTAATGCATTGCAAGTTAGTAATAATTTGTTGTTTCTAAATAGA	69960
wMelOctoless      ------------------------------------------------------------	2105
                                                                              

wMelCS_b          ------------------------------------------------------------	17087
wMelPop2          TGGAAAACGGAGGGAATGAAGCTTTATTCTGTAATAGACTTATTTGTTCTGGATAGTAGT	70020
wMelOctoless      ------------------------------------------------------------	2105
                                                                              

wMelCS_b          ------------------------------------------------------------	17087
wMelPop2          TACAAATTAGCTAAACGCGAACAAAAAAAGATTCTACAAGATGATTTAAATCAAATTTCA	70080
wMelOctoless      ------------------------------------------------------------	2105
                                                                              

wMelCS_b          ------------------------------------------------------------	17087
wMelPop2          GATTGGTTGGAAAATGGTAGTGGAAGTTCTTTCAAACTTGCTTATCAAATTGTTAACGAT	70140
wMelOctoless      ------------------------------------------------------------	2105
                                                                              

wMelCS_b          ------------------------------------------------------------	17087
wMelPop2          AAATTGAAGGTTGTTGCTAAGGATGTTCGTGGTAGTATTGTTGATGAAATACATAAGCAA	70200
wMelOctoless      ------------------------------------------------------------	2105
                                                                              

wMelCS_b          ------------------------------------------------------------	17087
wMelPop2          ACTGATAATTCTAATCGAAGAAATGATCAAAAAGATGAAGTTCTCAAGGATGTCACTAAA	70260
wMelOctoless      ------------------------------------------------------------	2105
                                                                              

wMelCS_b          ------------------------------------------------------------	17087
wMelPop2          TCTCTAGAAGATCGTGCAAAAAAGCCTTTTCTGCTAAATCCTTATAAGTATCTTGCATTT	70320
wMelOctoless      ------------------------------------------------------------	2105
                                                                              

wMelCS_b          ------------------------------------------------------------	17087
wMelPop2          CTAAATTCACAAGTGGTGATATGTAACAACACCAAGCTCACTTTTACTGGTGATAATTGG	70380
wMelOctoless      ------------------------------------------------------------	2105
                                                                              

wMelCS_b          ------------------------------------------------------------	17087
wMelPop2          AAGGAAGGTACGGTATCTGAAGAAGAGCTGAAACAGGAGAAATTTTCTGTTCCACTTGAT	70440
wMelOctoless      ------------------------------------------------------------	2105
                                                                              

wMelCS_b          ------------------------------------------------------------	17087
wMelPop2          GAAAAGTTTGTTTTGAAAAAGGAAGATCTAAATTCTTCCATCAAGCTGTATAATAAGAAG	70500
wMelOctoless      ------------------------------------------------------------	2105
                                                                              

wMelCS_b          ------------------------------------------------------------	17087
wMelPop2          TCAAATGATAAAGAGGAGCTGGTTAAAGAGCTAGGAGTCAATCAATTCAATCAGACTGTG	70560
wMelOctoless      ------------------------------------------------------------	2105
                                                                              

wMelCS_b          ------------------------------------------------------------	17087
wMelPop2          ATAAGATATCCGATTTACTTGGCTTATCAGCCAAGGGATCAACGGGTAAGCGTGATTAAG	70620
wMelOctoless      ------------------------------------------------------------	2105
                                                                              

wMelCS_b          ------------------------------------------------------------	17087
wMelPop2          TTTGCAAATGATGGCAATATTAGTAGAACTGATGAATTGTCTTGGTCAGAGAAATTAAGT	70680
wMelOctoless      ------------------------------------------------------------	2105
                                                                              

wMelCS_b          ------------------------------------------------------------	17087
wMelPop2          CCATTCAGTAATTATCAAACATTAGTAACGAGTGAAAATAGTGGTAAGACTTTGGTCTTT	70740
wMelOctoless      ------------------------------------------------------------	2105
                                                                              

wMelCS_b          ------------------------------------------------------------	17087
wMelPop2          CGCAAACAGGCTGGACATTTATTTCCTGATCCTGTTATTACACAAGTTACAGTGAGTTTT	70800
wMelOctoless      ------------------------------------------------------------	2105
                                                                              

wMelCS_b          ------------------------------------------------------------	17087
wMelPop2          GATGATGGTAATAAGCGTATTACTGGATATGAATATAGTAAAGCAAAAGCGTTAGGTAAT	70860
wMelOctoless      ------------------------------------------------------------	2105
                                                                              

wMelCS_b          ------------------------------------------------------------	17087
wMelPop2          ATTATATATTATGAAAATGTTTCTGTAGTTCCAGGCAATGATAAGGAATCTTTTGGTTGG	70920
wMelOctoless      ------------------------------------------------------------	2105
                                                                              

wMelCS_b          ------------------------------------------------------------	17087
wMelPop2          ATAGAAGAAACCAGAGATTTTGGCAACCAATCTAGAACAGAAAAAAGAATTTTTAACTCA	70980
wMelOctoless      ------------------------------------------------------------	2105
                                                                              

wMelCS_b          ------------------------------------------------------------	17087
wMelPop2          CAAAAAGAGTTGATAAAAATTGTAAATTTTGAAAATAAGCAAGCTAATGCCACCACAGTA	71040
wMelOctoless      ------------------------------------------------------------	2105
                                                                              

wMelCS_b          ------------------------------------------------------------	17087
wMelPop2          GATAAGGAGAATTTATACTTAAACACTACCTTATTGGATAAAACAGGAAGACTAGAAATA	71100
wMelOctoless      ------------------------------------------------------------	2105
                                                                              

wMelCS_b          ------------------------------------------------------------	17087
wMelPop2          GCACAGTTTTTTCCTTACGAAATAGCAGATGAAGAAGTTGGTTACTATGGCTTTGAAGGT	71160
wMelOctoless      ------------------------------------------------------------	2105
                                                                              

wMelCS_b          ------------------------------------------------------------	17087
wMelPop2          TATGAGGTAAATAGAATTGGTGAAAAAAACTCCACATTTGAAAAGAAATGGGTATTTGAT	71220
wMelOctoless      ------------------------------------------------------------	2105
                                                                              

wMelCS_b          ------------------------------------------------------------	17087
wMelPop2          GAGAAGGATATAATAAGAGAAGGTTTTTCATTTACTGGAAGGAACTATTTGAGCTTATCA	71280
wMelOctoless      ------------------------------------------------------------	2105
                                                                              

wMelCS_b          ------------------------------------------------------------	17087
wMelPop2          GGAAAGTCCTTGGTAGGGAAGTTTCAGCCAAATGATCAAAGTCAGGAATACATAGCATCA	71340
wMelOctoless      ------------------------------------------------------------	2105
                                                                              

wMelCS_b          ------------------------------------------------------------	17087
wMelPop2          TGCTGGGTAAGGCCACACAGCGAAATGTTTAAACTTGGTGATATTGTTCCTTATCTAAAA	71400
wMelOctoless      ------------------------------------------------------------	2105
                                                                              

wMelCS_b          ------------------------------------------------------------	17087
wMelPop2          GCAGTTGTTTCAACTGAAAACAAAAATGAGACGGTTTTACCACTTGGTGAAGTTAAGTTA	71460
wMelOctoless      ------------------------------------------------------------	2105
                                                                              

wMelCS_b          ------------------------------------------------------------	17087
wMelPop2          CAGGTTGGTAATTGGTTCTATTTAGAGGTAATTGTAGATTTATTTTATGCGAAAGAGGTT	71520
wMelOctoless      ------------------------------------------------------------	2105
                                                                              

wMelCS_b          ------------------------------------------------------------	17087
wMelPop2          TTGAAAAATGTAAATGAAGTACAGACAAATAAAACTCTAGTAGAAGAAGAGAATGTTAAA	71580
wMelOctoless      ------------------------------------------------------------	2105
                                                                              

wMelCS_b          ------------------------------------------------------------	17087
wMelPop2          TTAACAACATCTATTATTGTAGCTCCTAGTACAAACACTACTGTTGATGTAGATCATGTT	71640
wMelOctoless      ------------------------------------------------------------	2105
                                                                              

wMelCS_b          ------------------------------------------------------------	17087
wMelPop2          CGTTTCTCTCCACTCAAGAGTAGTTTTAAAGCTAATGTATATACCAAACAGGTGACAGAA	71700
wMelOctoless      ------------------------------------------------------------	2105
                                                                              

wMelCS_b          ------------------------------------------------------------	17087
wMelPop2          GTGATAAGTGCTAGCGGATTGGTTGAGAGACAGATTTATGATAAATATCAAAAGCAAGTA	71760
wMelOctoless      ------------------------------------------------------------	2105
                                                                              

wMelCS_b          ------------------------------------------------------------	17087
wMelPop2          GGAAGCATCAGTGGATATGGTGAGCTTAAAGAGCTTAGTACTTATACTAAATCCTCAAGT	71820
wMelOctoless      ------------------------------------------------------------	2105
                                                                              

wMelCS_b          ------------------------------------------------------------	17087
wMelPop2          ATCGGTAAAATAACAGAGCTAAAGAGTAGTGTTATAATTCAGCCTGAAAATGGTTTTTAT	71880
wMelOctoless      ------------------------------------------------------------	2105
                                                                              

wMelCS_b          ------------------------------------------------------------	17087
wMelPop2          GAGGATTTTGCTTCTGACTCATTTGACGAGCGTTGGAAAATAGATAGTGCTGATGCTTGG	71940
[truncated: 82,634 more chars]
